# Supplementary material for: Synthesis, crystal structure and Hirshfeld surface analysis of bis­(2-amino-1,3,4-thia­diazol-3-ium) diaqua­dichlorido(propanedioato-κ2O1,O3)manganate(II)
Source: Acta Crystallogr E Crystallogr Commun. 2026 Feb 13;82(Pt 3):282–5. doi: 10.1107/S205698902600112X (PMC12961649; doi:10.1107/S205698902600112X)
Supplement: Supplementary file 1 [file e-82-00282-sup1.cif]

##############################################################################
#                                                                            #
# This CIF contains the data in a paper accepted for publication in          #
# Acta Crystallographica Section E. It conforms to the requirements of       #
# Notes for Authors for Acta Crystallographica Section E, and has been       #
# peer reviewed under the auspices of the IUCr Commission on Journals.       #
#                                                                            #
# Full details of the Crystallographic Information File format               #
# are given in the paper "The Crystallographic Information File (CIF):       #
# a New Standard Archive File for Crystallography" by S. R. Hall, F. H.      #
# Allen and I. D. Brown [Acta Cryst. (1991), A47, 655-685].                  #
#                                                                            #
# The current version of the core CIF dictionary is obtainable from          #
# ftp://ftp.iucr.org/pub/cif_core.dic.                                       #
#                                                                            #
# Software is freely available for graphical display of the structure(s)     #
# in this CIF. For information consult the CIF software page                 #
# http://www.iucr.org/resources/cif/software.                                #
#                                                                            #
# This file may be used for bona fide research purposes within the           #
# scientific community so long as proper attribution is given to the journal # 
# article from which it was obtained.                                        #
#                                                                            #
##############################################################################
data_I
_audit_creation_method
;
Olex2 1.5
(compiled 2024.02.16 svn.r378c4104 for OlexSys, GUI svn.r6928)
;
_journal_date_recd_electronic     2025-12-01
_journal_date_accepted     2026-02-03
_journal_name_full     'Acta Crystallographica, Section E'
_journal_year     2026
_journal_volume     82
_journal_issue      1
_journal_page_first     0
_journal_page_last     0
_journal_paper_category     GM
_journal_paper_doi     10.1107/S205698902600112X
_journal_coeditor_code     WM5781
_publ_contact_author_name     'Batirbay Torambetov'
_publ_contact_author_address
;
National University of Uzbekistan named after Mirzo Ulugbek, 4 University St., Tashkent, 100174, Uzbekistan
;
_publ_contact_author_email     'torambetov_b@mail.ru'
_publ_contact_author_fax     ?
_publ_contact_author_phone     '+998913042025'
_publ_section_title
;
Synthesis, crystal structure and Hirshfeld surface analysis of
bis(2-amino-1,3,4-thiadiazol-3-ium)
di(aqua)di(chlorido)(malonato-\k^2^<i>O</i>^2^)manganate(II)
;
loop_
    _publ_author_name
    _publ_author_footnote
    _publ_author_address
    'Nuralieva, Guzal' .
;
National University of Uzbekistan named after Mirzo Ulugbek, 4 University St,
Tashkent, 100174, Uzbekistan
;
    'Alieva, Mushtari' .
;
National University of Uzbekistan named after Mirzo Ulugbek, 4 University St,
Tashkent, 100174, Uzbekistan
Tashkent Pharmaceutical Institute, 45 A. Aybek St. Tashkent 100015, Uzbekistan
;
    'Kinshakova, Ekaterina' .
;
National University of Uzbekistan named after Mirzo Ulugbek, 4 University St,
Tashkent, 100174, Uzbekistan
;
    'Atashov, Aziz' .
;
Karakalpak State University, 1 Ch.Abdirov St. Nukus, 230112,
Uzbekistan
;
    'Ashurov, Jamshid' .
;
Institute of Bioorganic Chemistry, Academy of Sciences of Uzbekistan,
M. Ulugbek St, 83, Tashkent, 100125,
Uzbekistan
;
    'Kadirova, Shakhnoza' .
;
National University of Uzbekistan named after Mirzo Ulugbek, 4 University St,
Tashkent, 100174, Uzbekistan
;
    'Torambetov, Batirbay' .
;
National University of Uzbekistan named after Mirzo Ulugbek, 4 University St,
Tashkent, 100174, Uzbekistan
;
_publ_section_synopsis
;
In the complex anion of the title salt,  the central Mn^II^ atom adopts a
distorted octahedral coordination environment, defined by two aqua, two
chlorido, and one bidentate malonato ligand. The thiadiazole ligands are
protonated and linked to the anion through various hydrogen-bonding
interactions.
;
_chemical_name_systematic     ?
_chemical_name_common     ?
_chemical_formula_moiety     '2(C2 H3 N3 S +), C3 H6 Cl2 Mn O6 2-'
_chemical_formula_sum     'C7 H14 Cl2 Mn N6 O6 S2'
_chemical_formula_iupac     '(C2 H4 N3 S)2 [Mn Cl2 (C3 H2 O4) (H2 O)2]'
_chemical_formula_weight     468.20
_chemical_melting_point     ?
_space_group_crystal_system     triclinic
_space_group_name_H-M_alt     'P -1'
_space_group_name_Hall     '-P 1'
loop_
    _space_group_symop_operation_xyz
    'x, y, z'
    '-x, -y, -z'
_cell_length_a     8.4382(3)
_cell_length_b     8.6103(3)
_cell_length_c     12.6557(4)
_cell_angle_alpha     98.510(2)
_cell_angle_beta     101.845(3)
_cell_angle_gamma     106.552(3)
_cell_volume     841.49(5)
_cell_formula_units_Z     2
_cell_measurement_reflns_used     4604
_cell_measurement_theta_min     3.6540
_cell_measurement_theta_max     71.6730
_cell_measurement_temperature     293(2)
_exptl_crystal_description     block
_exptl_crystal_colour     colourless
_exptl_crystal_size_max     0.16
_exptl_crystal_size_mid     0.14
_exptl_crystal_size_min     0.09
_exptl_crystal_density_diffrn     1.848
_exptl_crystal_density_meas     ?
_exptl_crystal_density_method     ?
_exptl_crystal_F_000     474
_exptl_absorpt_coefficient_mu     12.007
_exptl_absorpt_correction_type     multi-scan
_exptl_absorpt_process_details
;
(CrysAlis PRO; Rigaku OD, 2023)
;
_exptl_absorpt_correction_T_min     0.28151
_exptl_absorpt_correction_T_max     1.00000
_diffrn_ambient_temperature     293(2)
_diffrn_source     ?
_diffrn_radiation_type     CuK\a
_diffrn_radiation_wavelength     1.54184
_diffrn_measurement_device_type
                         'XtaLAB Synergy, Single source at home/near, HyPix3000'
_diffrn_measurement_device     'four-circle diffractometer'
_diffrn_measurement_method     '\w scans'
_diffrn_detector_area_resol_mean     10.0000
_diffrn_reflns_number     7249
_diffrn_reflns_av_R_equivalents     0.0708
_diffrn_reflns_av_unetI/netI     0.0798
_diffrn_reflns_theta_min     3.658
_diffrn_reflns_theta_max     71.519
_diffrn_reflns_theta_full     67.684
_diffrn_measured_fraction_theta_max     0.985
_diffrn_measured_fraction_theta_full     0.999
_diffrn_reflns_limit_h_min     -9
_diffrn_reflns_limit_h_max     10
_diffrn_reflns_limit_k_min     -10
_diffrn_reflns_limit_k_max     10
_diffrn_reflns_limit_l_min     -15
_diffrn_reflns_limit_l_max     15
_refine_special_details     ?
_reflns_number_total     3240
_reflns_number_gt     2690
_reflns_threshold_expression     'I > 2\s(I)'
_refine_ls_structure_factor_coef     Fsqd
_refine_ls_matrix_type     full
_refine_ls_R_factor_all     0.0764
_refine_ls_R_factor_gt     0.0692
_refine_ls_wR_factor_gt     0.1828
_refine_ls_wR_factor_ref     0.1917
_refine_ls_goodness_of_fit_ref     1.017
_refine_ls_restrained_S_all     1.017
_refine_ls_number_reflns     3240
_refine_ls_number_parameters     226
_refine_ls_number_restraints     4
_refine_ls_hydrogen_treatment     mixed
_refine_ls_weighting_scheme     calc
_refine_ls_weighting_details
                      'w=1/[\s^2^(Fo^2^)+(0.1342P)^2^] where P=(Fo^2^+2Fc^2^)/3'
_atom_sites_solution_hydrogens     mixed
_atom_sites_solution_primary     ?
_atom_sites_solution_secondary     ?
_refine_ls_shift/su_max     0.000
_refine_ls_shift/su_mean     0.000
_refine_diff_density_max     1.334
_refine_diff_density_min     -1.155
_refine_ls_extinction_method     none
_refine_ls_extinction_coef     .
loop_
    _atom_type_symbol
    _atom_type_description
    _atom_type_scat_dispersion_real
    _atom_type_scat_dispersion_imag
    _atom_type_scat_source
    'C' 'C' 0.0181 0.0091
                         'International Tables Vol C Tables 4.2.6.8 and 6.1.1.4'
    'H' 'H' 0.0000 0.0000
                         'International Tables Vol C Tables 4.2.6.8 and 6.1.1.4'
    'Cl' 'Cl' 0.3639 0.7018
                         'International Tables Vol C Tables 4.2.6.8 and 6.1.1.4'
    'Mn' 'Mn' -0.5299 2.8052
                         'International Tables Vol C Tables 4.2.6.8 and 6.1.1.4'
    'N' 'N' 0.0311 0.0180
                         'International Tables Vol C Tables 4.2.6.8 and 6.1.1.4'
    'O' 'O' 0.0492 0.0322
                         'International Tables Vol C Tables 4.2.6.8 and 6.1.1.4'
    'S' 'S' 0.3331 0.5567
                         'International Tables Vol C Tables 4.2.6.8 and 6.1.1.4'
_computing_data_collection
;
CrysAlisPro (Rigaku OD, 2023)
;
_computing_cell_refinement
;
CrysAlisPro (Rigaku OD, 2023)
;
_computing_data_reduction
;
CrysAlisPro (Rigaku OD, 2023)
;
_computing_structure_solution
;
<i>SHELXT</i> (Sheldrick, 2015a)
;
_computing_structure_refinement
;
SHELXL (Sheldrick, 2015b)
;
_computing_molecular_graphics
;
Olex2 (Dolomanov et al., 2009)
;
_computing_publication_material
;
Olex2 (Dolomanov et al., 2009)
;
loop_
    _atom_site_type_symbol
    _atom_site_label
    _atom_site_fract_x
    _atom_site_fract_y
    _atom_site_fract_z
    _atom_site_U_iso_or_equiv
    _atom_site_adp_type
    _atom_site_calc_flag
    _atom_site_occupancy
    _atom_site_disorder_assembly
    _atom_site_disorder_group
    Mn Mn1 0.66473(8) 0.47031(8) 0.25494(6) 0.0279(3) Uani d 1 . .
    Cl Cl1 0.46492(14) 0.30744(13) 0.05857(10) 0.0351(3) Uani d 1 . .
    Cl Cl2 0.80574(14) 0.63155(15) 0.45305(10) 0.0411(3) Uani d 1 . .
    S S1 0.14252(15) -0.09459(14) 0.43995(11) 0.0375(3) Uani d 1 . .
    S S2 1.29985(14) 0.90727(13) 0.05433(10) 0.0341(3) Uani d 1 . .
    O O1 0.6478(4) 0.2375(4) 0.2996(3) 0.0365(8) Uani d 1 . .
    O O3 0.8909(4) 0.4502(4) 0.2069(3) 0.0323(7) Uani d 1 . .
    O O6 0.4238(4) 0.4601(4) 0.2983(3) 0.0359(8) Uani d 1 . .
    H H6A 0.341222 0.420929 0.240211 0.054 Uiso d 1 . .
    H H6B 0.424141 0.558262 0.320859 0.054 Uiso d 1 . .
    O O4 1.0798(4) 0.3374(4) 0.1635(3) 0.0364(8) Uani d 1 . .
    O O2 0.6671(4) -0.0131(4) 0.2839(3) 0.0377(8) Uani d 1 . .
    O O5 0.7029(5) 0.6919(4) 0.1910(3) 0.0384(8) Uani d 1 . .
    N N4 1.0705(5) 0.7358(5) 0.1291(3) 0.0320(8) Uani d 1 . .
    H H4 1.007128 0.654413 0.149434 0.038 Uiso calc 1 . .
    N N1 0.3951(5) -0.0948(5) 0.3625(4) 0.0353(9) Uani d 1 . .
    H H1 0.482529 -0.062812 0.336449 0.042 Uiso calc 1 . .
    N N2 0.3283(5) -0.2566(5) 0.3715(4) 0.0404(10) Uani d 1 . .
    N N6 1.2331(5) 0.5837(5) 0.0649(4) 0.0394(10) Uani d 1 . .
    H H6C 1.176063 0.496823 0.083398 0.047 Uiso calc 1 . .
    H H6D 1.314917 0.580369 0.034650 0.047 Uiso calc 1 . .
    N N3 0.3647(5) 0.1676(5) 0.3959(4) 0.0450(11) Uani d 1 . .
    H H3A 0.452465 0.211237 0.372695 0.054 Uiso calc 1 . .
    H H3B 0.308031 0.228033 0.419026 0.054 Uiso calc 1 . .
    N N5 1.0480(5) 0.8885(5) 0.1429(4) 0.0403(10) Uani d 1 . .
    C C1 0.7247(5) 0.1384(5) 0.2811(4) 0.0247(8) Uani d 1 . .
    C C3 0.9570(5) 0.3379(5) 0.2064(4) 0.0229(8) Uani d 1 . .
    C C4 0.3170(6) 0.0078(6) 0.3961(4) 0.0315(10) Uani d 1 . .
    C C6 1.1961(5) 0.7190(5) 0.0824(4) 0.0295(9) Uani d 1 . .
    C C2 0.9015(6) 0.1940(6) 0.2619(5) 0.0356(11) Uani d 1 . .
    H H2A 0.915146 0.098177 0.218655 0.043 Uiso calc 1 . .
    H H2B 0.983146 0.221204 0.333611 0.043 Uiso calc 1 . .
    C C7 1.1577(6) 0.9867(6) 0.1076(4) 0.0381(11) Uani d 1 . .
    H H7 1.161906 1.096334 0.109999 0.046 Uiso calc 1 . .
    C C5 0.1976(6) -0.2732(6) 0.4114(5) 0.0397(11) Uani d 1 . .
    H H5 0.136561 -0.373942 0.424126 0.048 Uiso calc 1 . .
    H H5A 0.710(7) 0.787(3) 0.226(4) 0.041(15) Uiso d 1 . .
    H H5B 0.653(8) 0.687(9) 0.124(2) 0.07(2) Uiso d 1 . .
loop_
    _atom_site_aniso_label
    _atom_site_aniso_U_11
    _atom_site_aniso_U_22
    _atom_site_aniso_U_33
    _atom_site_aniso_U_12
    _atom_site_aniso_U_13
    _atom_site_aniso_U_23
    Mn1 0.0236(4) 0.0234(4) 0.0443(5) 0.0095(3) 0.0184(3) 0.0132(3)
    Cl1 0.0338(6) 0.0290(5) 0.0421(7) 0.0051(4) 0.0149(5) 0.0099(4)
    Cl2 0.0329(6) 0.0433(6) 0.0445(7) 0.0068(5) 0.0157(5) 0.0054(5)
    S1 0.0318(6) 0.0388(6) 0.0507(8) 0.0115(5) 0.0252(5) 0.0168(5)
    S2 0.0293(6) 0.0267(5) 0.0494(7) 0.0046(4) 0.0185(5) 0.0152(5)
    O1 0.0334(17) 0.0294(15) 0.062(2) 0.0152(13) 0.0291(16) 0.0220(15)
    O3 0.0268(15) 0.0286(15) 0.051(2) 0.0116(12) 0.0214(14) 0.0152(14)
    O6 0.0265(16) 0.0317(16) 0.052(2) 0.0099(13) 0.0160(15) 0.0075(14)
    O4 0.0287(16) 0.0332(16) 0.058(2) 0.0128(13) 0.0246(16) 0.0179(15)
    O2 0.0364(18) 0.0256(15) 0.061(2) 0.0115(13) 0.0274(16) 0.0164(14)
    O5 0.050(2) 0.0210(15) 0.047(2) 0.0128(14) 0.0154(18) 0.0101(14)
    N4 0.0280(19) 0.0298(18) 0.041(2) 0.0056(15) 0.0176(17) 0.0121(16)
    N1 0.0266(19) 0.034(2) 0.048(2) 0.0059(16) 0.0197(17) 0.0133(17)
    N2 0.033(2) 0.0317(19) 0.060(3) 0.0081(16) 0.020(2) 0.0143(19)
    N6 0.038(2) 0.0294(19) 0.062(3) 0.0119(16) 0.028(2) 0.0205(19)
    N3 0.039(2) 0.036(2) 0.071(3) 0.0122(18) 0.030(2) 0.023(2)
    N5 0.038(2) 0.031(2) 0.059(3) 0.0123(17) 0.024(2) 0.0124(19)
    C1 0.0233(19) 0.0191(18) 0.032(2) 0.0033(15) 0.0109(17) 0.0068(15)
    C3 0.0144(17) 0.0203(17) 0.033(2) 0.0007(14) 0.0106(16) 0.0062(15)
    C4 0.024(2) 0.036(2) 0.037(3) 0.0092(18) 0.0121(18) 0.0112(19)
    C6 0.024(2) 0.031(2) 0.031(2) 0.0023(17) 0.0103(18) 0.0081(17)
    C2 0.029(2) 0.037(2) 0.057(3) 0.0173(19) 0.025(2) 0.024(2)
    C7 0.034(2) 0.035(2) 0.051(3) 0.012(2) 0.019(2) 0.013(2)
    C5 0.036(3) 0.032(2) 0.054(3) 0.007(2) 0.019(2) 0.014(2)
_geom_special_details
;
 All esds (except the esd in the dihedral angle between two l.s. planes)
 are estimated using the full covariance matrix.  The cell esds are taken
 into account individually in the estimation of esds in distances, angles
 and torsion angles; correlations between esds in cell parameters are only
 used when they are defined by crystal symmetry.  An approximate (isotropic)
 treatment of cell esds is used for estimating esds involving l.s. planes.
;
loop_
    _geom_bond_atom_site_label_1
    _geom_bond_atom_site_label_2
    _geom_bond_site_symmetry_2
    _geom_bond_distance
    _geom_bond_publ_flag
    Mn1 Cl1 . 2.6243(13) ?
    Mn1 Cl2 . 2.5363(14) ?
    Mn1 O1 . 2.136(3) ?
    Mn1 O3 . 2.162(3) ?
    Mn1 O6 . 2.194(3) ?
    Mn1 O5 . 2.148(3) ?
    S1 C4 . 1.730(4) ?
    S1 C5 . 1.739(5) ?
    S2 C6 . 1.735(4) ?
    S2 C7 . 1.739(5) ?
    O1 C1 . 1.234(5) ?
    O3 C3 . 1.246(5) ?
    O6 H6A . 0.8501 ?
    O6 H6B . 0.8502 ?
    O4 C3 . 1.265(5) ?
    O2 C1 . 1.264(5) ?
    O5 H5A . 0.850(10) ?
    O5 H5B . 0.851(10) ?
    N4 H4 . 0.8600 ?
    N4 N5 . 1.372(5) ?
    N4 C6 . 1.347(6) ?
    N1 H1 . 0.8600 ?
    N1 N2 . 1.378(5) ?
    N1 C4 . 1.316(6) ?
    N2 C5 . 1.285(7) ?
    N6 H6C . 0.8600 ?
    N6 H6D . 0.8600 ?
    N6 C6 . 1.289(6) ?
    N3 H3A . 0.8600 ?
    N3 H3B . 0.8600 ?
    N3 C4 . 1.319(6) ?
    N5 C7 . 1.268(6) ?
    C1 C2 . 1.513(6) ?
    C3 C2 . 1.520(6) ?
    C2 H2A . 0.9700 ?
    C2 H2B . 0.9700 ?
    C7 H7 . 0.9300 ?
    C5 H5 . 0.9300 ?
loop_
    _geom_angle_atom_site_label_1
    _geom_angle_atom_site_label_2
    _geom_angle_atom_site_label_3
    _geom_angle_site_symmetry_1
    _geom_angle_site_symmetry_3
    _geom_angle
    _geom_angle_publ_flag
    Cl2 Mn1 Cl1 . . 169.11(5) ?
    O1 Mn1 Cl1 . . 88.68(11) ?
    O1 Mn1 Cl2 . . 92.49(11) ?
    O1 Mn1 O3 . . 84.92(12) ?
    O1 Mn1 O6 . . 89.57(12) ?
    O1 Mn1 O5 . . 170.65(14) ?
    O3 Mn1 Cl1 . . 92.14(10) ?
    O3 Mn1 Cl2 . . 98.75(10) ?
    O3 Mn1 O6 . . 173.54(11) ?
    O6 Mn1 Cl1 . . 84.35(10) ?
    O6 Mn1 Cl2 . . 84.83(10) ?
    O5 Mn1 Cl1 . . 87.40(11) ?
    O5 Mn1 Cl2 . . 92.96(11) ?
    O5 Mn1 O3 . . 86.75(13) ?
    O5 Mn1 O6 . . 98.48(14) ?
    C4 S1 C5 . . 87.3(2) ?
    C6 S2 C7 . . 87.5(2) ?
    C1 O1 Mn1 . . 131.3(3) ?
    C3 O3 Mn1 . . 131.2(3) ?
    Mn1 O6 H6A . . 109.4 ?
    Mn1 O6 H6B . . 109.4 ?
    H6A O6 H6B . . 104.5 ?
    Mn1 O5 H5A . . 125(4) ?
    Mn1 O5 H5B . . 120(5) ?
    H5A O5 H5B . . 105(6) ?
    N5 N4 H4 . . 121.4 ?
    C6 N4 H4 . . 121.4 ?
    C6 N4 N5 . . 117.1(4) ?
    N2 N1 H1 . . 122.0 ?
    C4 N1 H1 . . 122.0 ?
    C4 N1 N2 . . 115.9(4) ?
    C5 N2 N1 . . 110.1(4) ?
    H6C N6 H6D . . 120.0 ?
    C6 N6 H6C . . 120.0 ?
    C6 N6 H6D . . 120.0 ?
    H3A N3 H3B . . 120.0 ?
    C4 N3 H3A . . 120.0 ?
    C4 N3 H3B . . 120.0 ?
    C7 N5 N4 . . 109.2(4) ?
    O1 C1 O2 . . 122.8(4) ?
    O1 C1 C2 . . 121.6(3) ?
    O2 C1 C2 . . 115.4(4) ?
    O3 C3 O4 . . 123.0(4) ?
    O3 C3 C2 . . 122.4(4) ?
    O4 C3 C2 . . 114.5(3) ?
    N1 C4 S1 . . 111.1(3) ?
    N1 C4 N3 . . 124.6(4) ?
    N3 C4 S1 . . 124.3(4) ?
    N4 C6 S2 . . 109.2(3) ?
    N6 C6 S2 . . 126.6(4) ?
    N6 C6 N4 . . 124.2(4) ?
    C1 C2 C3 . . 121.6(4) ?
    C1 C2 H2A . . 106.9 ?
    C1 C2 H2B . . 106.9 ?
    C3 C2 H2A . . 106.9 ?
    C3 C2 H2B . . 106.9 ?
    H2A C2 H2B . . 106.7 ?
    S2 C7 H7 . . 121.5 ?
    N5 C7 S2 . . 117.0(4) ?
    N5 C7 H7 . . 121.5 ?
    S1 C5 H5 . . 122.2 ?
    N2 C5 S1 . . 115.5(4) ?
    N2 C5 H5 . . 122.2 ?
loop_
    _geom_torsion_atom_site_label_1
    _geom_torsion_atom_site_label_2
    _geom_torsion_atom_site_label_3
    _geom_torsion_atom_site_label_4
    _geom_torsion_site_symmetry_1
    _geom_torsion_site_symmetry_2
    _geom_torsion_site_symmetry_3
    _geom_torsion_site_symmetry_4
    _geom_torsion
    _geom_torsion_publ_flag
    Mn1 O1 C1 O2 . . . . -158.3(4) ?
    Mn1 O1 C1 C2 . . . . 26.3(7) ?
    Mn1 O3 C3 O4 . . . . 171.6(3) ?
    Mn1 O3 C3 C2 . . . . -11.2(7) ?
    O1 C1 C2 C3 . . . . -32.3(7) ?
    O3 C3 C2 C1 . . . . 24.6(7) ?
    O4 C3 C2 C1 . . . . -158.0(4) ?
    O2 C1 C2 C3 . . . . 152.0(5) ?
    N4 N5 C7 S2 . . . . -0.2(6) ?
    N1 N2 C5 S1 . . . . 0.7(6) ?
    N2 N1 C4 S1 . . . . -1.8(6) ?
    N2 N1 C4 N3 . . . . 178.5(5) ?
    N5 N4 C6 S2 . . . . 1.1(5) ?
    N5 N4 C6 N6 . . . . 179.5(5) ?
    C4 S1 C5 N2 . . . . -1.4(5) ?
    C4 N1 N2 C5 . . . . 0.7(7) ?
    C6 S2 C7 N5 . . . . 0.6(5) ?
    C6 N4 N5 C7 . . . . -0.6(6) ?
    C7 S2 C6 N4 . . . . -0.9(4) ?
    C7 S2 C6 N6 . . . . -179.3(5) ?
    C5 S1 C4 N1 . . . . 1.7(4) ?
    C5 S1 C4 N3 . . . . -178.6(5) ?
loop_
    _geom_hbond_atom_site_label_D
    _geom_hbond_atom_site_label_H
    _geom_hbond_atom_site_label_A
    _geom_hbond_site_symmetry_A
    _geom_hbond_distance_DH
    _geom_hbond_distance_HA
    _geom_hbond_distance_DA
    _geom_hbond_angle_DHA
    O5 H5A O2 1_565 0.850(10) 1.930(18) 2.761(5) 166(5)
    O5 H5B Cl1 2_665 0.851(10) 2.338(13) 3.186(4) 175(7)
    O6 H6A O4 1_455 0.85 2.08 2.853(5) 150.5
    O6 H6B N2 1_565 0.85 2.06 2.866(5) 157.6
    N1 H1 O2 . 0.86 1.78 2.641(5) 175.0
    N3 H3A O1 . 0.86 2.02 2.854(5) 161.9
    N3 H3B Cl2 2_666 0.86 2.39 3.207(5) 158.1
    N4 H4 O3 . 0.86 2.07 2.919(5) 170.7
    N6 H6C O4 . 0.86 1.92 2.760(5) 164.8
    N6 H6D Cl1 2_765 0.86 2.45 3.243(4) 154.1
    N6 H6D Cl1 1_655 0.86 2.99 3.485(4) 118.3
    C2 H2A N5 1_545 0.97 2.55 3.487(6) 161.8
    C2 H2B Cl2 2_766 0.97 2.79 3.741(6) 166.0
    C5 H5 Cl2 2_656 0.93 2.98 3.742(5) 139.8
    C5 H5 Cl2 1_445 0.93 2.90 3.344(5) 110.6
    C7 H7 Cl1 1_665 0.93 2.94 3.438(5) 114.9
    C7 H7 O4 1_565 0.93 2.42 3.277(6) 153.7
_shelx_space_group_comment
;
The symmetry employed for this shelxl refinement is uniquely defined
by the following loop, which should always be used as a source of
symmetry information in preference to the above space-group names.
They are only intended as comments.
;
_shelx_estimated_absorpt_T_min     0.250
_shelx_estimated_absorpt_T_max     0.411
_shelx_hkl_file
;
   0   0  -1    5.65    0.68
   0   0  -1    4.64    0.52
   0   0  -1    5.52    0.55
   0   0  -2  150.45   10.13
   0   0  -2  150.46   10.13
   0   0  -3    3.28    0.75
   0   0  -3    3.39    0.75
   0   0  -4   50.25    4.15
   0   0  -4   46.29    4.11
   0   0  -5   15.09    2.17
   0   0  -5   15.30    2.15
   0   0  -6  874.21   57.01
   0   0  -6  842.22   56.96
   0   0  -7   12.58    3.87
   0   0  -7   12.11    2.57
   0   0  -7   16.79    2.92
   0   0  -8  160.64   13.69
   0   0  -8  182.11   17.13
   0   0  -9   80.90    9.18
   0   0   9   91.86    7.98
   0   0 -10  170.20   16.12
   0   0  10  174.42   14.27
   0   0  11   11.92    2.66
   0   0  12   32.63    4.39
   0   0  13   -0.44    1.30
   0   0  13    0.33    1.57
   0   0  14    1.37    1.00
   0   0  14   -0.27    1.46
   0   1 -15    1.35    1.83
   0  -1  15    2.59    1.36
   0  -1  14   -0.28    1.39
   0  -1  13   -0.44    1.28
   0  -1  12   58.99    6.32
   0   1 -11    8.13    4.20
   0  -1  11    4.50    1.89
   0   1 -10    0.42    2.52
   0  -1  10    0.61    1.16
   0   1 -10    2.46    2.60
   0   1 -10    2.76    2.31
   0   1  -9   18.43    3.90
   0   1  -9   30.81    5.94
   0   1  -9   30.21    6.09
   0   1  -9   23.33    4.24
   0   1  -8   38.66    5.08
   0   1  -8   42.66    5.29
   0   1  -8   42.36    6.90
   0   1  -7    2.65    1.37
   0   1  -7    2.53    1.31
   0   1  -7    3.76    2.15
   0  -1   7    3.69    1.58
   0  -1   6   83.51    7.14
   0   1  -6   80.94    6.82
   0   1  -6   70.67    6.74
   0   1  -6   85.70    8.76
   0   1  -5    3.00    1.75
   0   1  -5    2.42    0.98
   0   1  -5    2.71    0.99
   0   1  -4   34.28    4.24
   0   1  -4   34.34    3.11
   0   1  -4   32.42    3.09
   0   1  -3  497.11   34.96
   0   1  -3  509.92   33.89
   0   1  -3  506.36   33.68
   0   1  -3  532.15   33.64
   0   1  -3  523.43   33.83
   0   1  -2  727.25   47.25
   0   1  -2  753.07   46.71
   0   1  -2  674.02   46.81
   0   1  -2  691.75   46.61
   0   1  -2  704.01   46.52
   0  -1   2  745.59   46.36
   0   1  -1   18.49    1.66
   0   1  -1   16.69    1.47
   0   1  -1   18.47    1.41
   0   1  -1   17.19    1.40
   0  -1   0   88.34    5.74
   0   1   0   94.24    5.83
   0   1   0   90.58    6.13
   0   1   0   86.59    5.89
   0   1   0   71.98    6.15
   0   1   0   71.30    5.89
   0  -1  -1  157.12   10.03
   0   1   1  152.56   10.06
   0  -1  -1  137.12    9.79
   0  -1  -2  358.22   25.94
   0  -1  -2  430.26   26.52
   0   1   2  417.50   25.97
   0  -1  -3 1904.23  121.97
   0  -1  -3 1876.32  122.02
   0  -1  -4 1577.43  104.22
   0  -1  -4 1635.80  104.19
   0  -1  -5    7.31    1.56
   0  -1  -6    5.81    1.63
   0  -1  -7   51.30    5.63
   0   1   8   76.81    6.91
   0  -1  -8   80.46    8.12
   0  -1  -8   77.47   10.55
   0  -1  -9    1.06    1.80
   0   1   9    1.99    1.33
   0  -1  -9    2.02    2.73
   0   1  10   37.48    4.64
   0  -1 -10   31.34    5.73
   0   1  11   11.74    2.63
   0   1  12    3.16    2.29
   0   1  12    0.48    1.37
   0   1  13   11.17    2.45
   0   1  13   14.34    3.31
   0   1  14   31.65    3.63
   0   1  14   31.14    4.31
   0  -2  15   -0.20    1.24
   0   2 -15    1.16    1.93
   0   2 -14   -1.21    2.68
   0   2 -13   10.51    4.34
   0   2 -12   31.75    6.63
   0  -2  12   29.48    4.22
   0   2 -11   88.23    8.50
   0   2 -11  128.08   12.63
   0   2 -10   35.92    4.28
   0   2 -10   49.66    7.14
   0   2 -10   36.14    6.06
   0  -2   9    0.36    1.58
   0   2  -9    0.74    2.26
   0   2  -9   -1.00    1.65
   0   2  -9   -0.74    1.02
   0   2  -8   20.77    3.92
   0   2  -8   17.36    3.26
   0   2  -8   16.87    3.30
   0  -2   8   14.53    3.15
   0   2  -7    5.85    2.42
   0   2  -7    2.74    1.46
   0  -2   7    3.81    1.70
   0   2  -7    2.13    1.46
   0   2  -6  561.97   40.84
   0   2  -6  585.81   40.71
   0  -2   6  607.76   41.16
   0   2  -5  104.86    8.59
   0  -2   5  129.52    9.32
   0   2  -5  105.51    8.88
   0   2  -5  119.91    8.88
   0   2  -4  173.62   12.86
   0   2  -4  186.30   12.89
   0   2  -4  178.68   13.05
   0   2  -3    6.22    1.30
   0   2  -3    8.41    1.42
   0   2  -3    7.70    1.20
   0   2  -3    7.04    1.08
   0   2  -2 1279.76   83.43
   0  -2   2 1298.07   82.96
   0   2  -2 1335.93   82.97
   0   2  -2 1226.95   82.78
   0  -2   1  558.67   36.73
   0   2  -1  550.88   36.80
   0   2  -1  593.44   37.49
   0   2   0   28.62    3.31
   0   2   0   33.04    3.00
   0   2   0   30.85    2.81
   0   2   0   32.75    3.25
   0   2   1  121.41    8.48
   0   2   1  113.38    8.04
   0   2   1  105.41    8.03
   0  -2  -1   92.19    7.29
   0   2   2    2.79    1.10
   0   2   2    2.82    0.95
   0  -2  -2    2.47    0.75
   0  -2  -3   33.87    3.22
   0  -2  -4  623.37   41.50
   0  -2  -5    0.78    0.89
   0  -2  -6    0.60    1.23
   0  -2  -7   55.32    6.30
   0   2   7   55.66    5.44
   0  -2  -8   97.50    9.85
   0   2   8  102.90    8.84
   0   2   9    5.67    1.93
   0   2   9    4.49    2.08
   0  -2  -9    6.77    2.74
   0  -2  -9    4.77    3.28
   0   2  10    3.19    2.04
   0   2  10    3.72    1.69
   0   2  11   17.77    3.31
   0   2  11   14.87    3.56
   0   2  12    0.66    1.65
   0   2  12    2.05    1.46
   0   2  13   20.73    3.65
   0   2  13   20.75    3.05
   0  -3  15   16.31    2.71
   0   3 -15   14.82    3.39
   0   3 -14   -1.20    2.35
   0   3 -13  174.28   15.97
   0   3 -13  148.33   15.75
   0   3 -12   13.82    4.69
   0   3 -11   49.27    7.84
   0   3 -11   41.45    4.98
   0  -3  10    7.98    3.23
   0   3 -10    6.76    1.90
   0   3 -10    5.46    2.87
   0   3 -10    5.58    3.33
   0   3  -9    2.92    1.36
   0   3  -9    5.26    3.11
   0  -3   9    2.54    1.98
   0   3  -9    3.85    2.16
   0   3  -8  282.27   20.39
   0   3  -8  237.61   18.27
   0   3  -8  306.72   21.51
   0  -3   8  252.16   20.19
   0  -3   7  726.34   50.10
   0   3  -7  742.42   49.98
   0   3  -6  139.51   10.63
   0   3  -6  121.83   10.06
   0  -3   6  131.37   10.72
   0  -3   5  181.46   13.30
   0   3  -5  175.25   12.88
   0   3  -5  171.34   12.98
   0   3  -4  684.34   44.66
   0   3  -4  666.71   44.61
   0  -3   4  666.67   44.85
   0   3  -4  702.43   45.33
   0   3  -4  649.90   45.38
   0   3  -3 2121.12  143.98
   0   3  -3 2354.52  144.33
   0  -3   3 2203.75  143.45
   0  -3   2  802.47   54.36
   0   3  -2  886.98   55.58
   0   3  -1  177.94   12.98
   0   3  -1  194.44   14.04
   0   3   0   61.21    6.37
   0   3   0   70.93    6.34
   0   3   0   67.37    5.55
   0   3   1   39.56    4.04
   0   3   1   43.91    4.69
   0   3   1   49.08    5.21
   0   3   1   46.85    4.58
   0   3   2  426.48   31.31
   0   3   2  486.17   31.22
   0   3   2  427.85   30.64
   0   3   3  275.16   20.39
   0   3   3  269.69   20.40
   0   3   4   38.32    5.06
   0   3   4   42.58    5.38
   0   3   5  265.54   21.17
   0   3   5  263.52   20.72
   0   3   6   17.19    2.68
   0   3   6   17.51    3.71
   0   3   6   19.11    4.02
   0   3   6   12.24    2.79
   0   3   7   90.33    9.36
   0   3   7   94.30    8.64
   0   3   7  106.18   11.26
   0   3   7  110.86   10.97
   0   3   8  190.51   16.54
   0   3   8  144.89   13.52
   0   3   8  140.57   12.49
   0   3   8  172.37   15.52
   0   3   9    1.80    1.96
   0   3   9    3.03    1.89
   0   3  10    1.09    2.13
   0   3  10    0.77    1.39
   0   3  11   23.95    3.68
   0   3  11   14.89    3.65
   0   3  12   25.52    3.55
   0   3  12   22.42    3.94
   0   3  13   10.58    2.21
   0   3  13   12.62    2.08
   0   4 -14   14.97    4.00
   0   4 -13    4.63    3.09
   0   4 -12    0.22    1.58
   0   4 -12    1.54    3.07
   0   4 -11    1.07    3.56
   0   4 -11    4.15    1.95
   0   4 -11    6.26    3.89
   0   4 -10   97.76   11.05
   0   4 -10   77.59    7.59
   0   4 -10   88.35   10.67
   0   4 -10   82.21    9.00
   0  -4   9   42.31    6.62
   0   4  -9   64.75    7.13
   0   4  -9   59.25    8.26
   0   4  -9   73.54    8.84
   0   4  -9   51.03    5.49
   0   4  -8  206.62   17.24
   0   4  -8  186.65   15.43
   0  -4   8  160.72   15.46
   0   4  -8  226.74   17.65
   0   4  -7   73.91    7.37
   0  -4   7   59.54    7.02
   0   4  -7   69.00    8.31
   0   4  -7   77.30    8.60
   0   4  -6    1.96    1.01
   0  -4   6    0.23    1.17
   0  -4   5  352.82   26.56
   0   4  -5  377.53   27.54
   0   4  -5  408.85   26.73
   0   4  -4  114.67    9.05
   0   4  -4  112.32    9.95
   0   4  -4  103.79    9.62
   0   4  -3  540.48   36.35
   0   4  -3  495.14   35.74
   0   4  -2  204.93   16.20
   0   4  -1  688.26   47.35
   0   4   0   11.91    2.85
   0   4   0   16.87    3.18
   0   4   0   13.89    2.16
   0   4   1  934.76   62.03
   0   4   1  865.32   60.12
   0   4   1  956.56   61.64
   0   4   2 1268.81   97.27
   0   4   2 1649.91   97.18
   0   4   3   10.40    2.97
   0   4   3   14.84    3.01
   0   4   4   11.01    2.78
   0   4   4   10.46    3.05
   0   4   5    9.32    2.83
   0   4   5    4.94    1.72
   0   4   5    3.82    2.13
   0   4   6  144.54   14.11
   0   4   6  123.43   11.37
   0   4   7   29.01    5.63
   0   4   7   20.66    4.06
   0   4   7   20.86    3.58
   0   4   7   33.60    5.70
   0   4   8  130.97   11.06
   0   4   8  113.17   11.63
   0   4   9    2.15    1.84
   0   4   9    1.31    1.61
   0   4  10   29.29    4.94
   0   4  10   39.86    4.86
   0   4  11    4.97    1.72
   0   4  12   46.16    4.66
   0   5 -14    2.22    2.23
   0   5 -13   34.93    6.07
   0   5 -12    2.47    2.75
   0   5 -12    2.77    1.81
   0   5 -11    5.05    2.04
   0   5 -11    2.81    2.67
   0   5 -11    4.79    3.80
   0   5 -10  172.64   13.76
   0   5 -10  165.63   16.96
   0   5 -10  182.55   15.56
   0   5  -9   88.80    7.86
   0   5  -9   78.61    9.17
   0   5  -9   91.29   10.95
   0   5  -8   24.48    5.44
   0   5  -8   24.43    3.23
   0  -5   8   15.31    3.80
   0   5  -8   21.11    4.37
   0  -5   7   30.34    4.89
   0   5  -7   46.81    6.93
   0   5  -7   41.51    5.11
   0   5  -7   28.58    4.83
   0   5  -7   40.10    5.76
   0   5  -6    1.16    1.89
   0   5  -6    4.86    1.71
   0   5  -6    3.16    2.78
   0   5  -6    3.66    2.35
   0   5  -5   52.81    6.52
   0   5  -5   59.13    6.07
   0   5  -5   43.51    5.81
   0   5  -5   45.98    6.26
   0   5  -4   34.03    4.93
   0   5  -4   34.48    4.27
   0   5  -4   30.37    5.02
   0   5  -3  330.20   23.89
   0   5  -3  297.04   24.24
   0   5  -2  107.60   10.76
   0   5  -1   62.65    7.62
   0   5   0  647.52   46.06
   0   5   1  310.91   25.19
   0   5   1  346.84   25.86
   0   5   2    4.77    1.65
   0   5   2    8.17    2.79
   0   5   3  160.53   13.70
   0   5   3  203.45   16.62
   0   5   4    3.85    2.41
   0   5   4    5.89    1.90
   0   5   4    8.84    2.65
   0   5   5   89.25   10.64
   0   5   5   69.25    7.89
   0   5   6  124.49   11.10
   0   5   7   13.25    2.97
   0   5   8   47.66    5.76
   0   5   9    0.24    1.28
   0  -5  -9    1.58    1.85
   0   5  10   29.98    3.92
   0   5  11    5.70    1.46
   0   6 -13    0.32    1.33
   0   6 -12   11.63    2.49
   0   6 -12    9.49    2.63
   0   6 -12   11.80    3.40
   0   6 -11   20.43    3.35
   0   6 -11   22.30    4.59
   0   6 -10   48.30    5.44
   0   6 -10   45.06    6.81
   0   6 -10   64.25    8.93
   0   6  -9   94.32   11.37
   0   6  -9   75.99    9.33
   0   6  -8   49.67    7.45
   0   6  -8   78.97    9.87
   0   6  -7   15.42    4.28
   0   6  -7   18.56    3.62
   0   6  -7   15.23    3.49
   0   6  -6    8.55    1.76
   0   6  -6    3.98    2.34
   0   6  -6    7.27    3.35
   0   6  -6    7.77    2.75
   0   6  -6    7.96    2.48
   0   6  -6    5.05    2.39
   0   6  -5  204.98   17.15
   0   6  -5  250.44   19.15
   0   6  -5  246.54   18.02
   0   6  -5  232.29   17.80
   0   6  -5  200.30   15.72
   0   6  -5  218.77   18.64
   0   6  -4    3.30    1.12
   0   6  -4    4.05    2.20
   0   6  -4    4.47    3.03
   0   6  -4    2.26    1.75
   0   6  -4    2.33    2.44
   0   6  -4    3.10    1.37
   0   6  -4    2.28    2.26
   0   6  -4    4.75    2.44
   0   6  -4    2.60    1.86
   0   6  -4    4.91    1.89
   0   6  -3   36.07    5.52
   0   6  -3   33.86    4.54
   0   6  -3   23.32    3.52
   0   6  -3   33.28    5.00
   0   6  -3   23.91    5.33
   0   6  -3   32.58    3.53
   0   6  -3   33.63    4.54
   0   6  -2   87.09    8.89
   0   6  -2  107.04   11.93
   0   6  -2  115.55    8.93
   0   6  -2  107.50   10.12
   0   6  -2  111.56    9.86
   0   6  -2  132.89   11.09
   0   6  -1   59.44    8.16
   0   6  -1   52.98    5.75
   0   6  -1   59.62    5.54
   0   6  -1   65.48    7.04
   0   6   0    0.46    2.63
   0   6   0    1.94    1.46
   0   6   0    0.39    0.89
   0   6   0    0.94    1.79
   0   6   1   77.32    7.93
   0   6   2  125.62   11.25
   0   6   3   96.88    9.76
   0   6   3  126.70   12.61
   0   6   4   50.66    6.16
   0   6   4   47.88    5.89
   0   6   5   99.39   10.24
   0   6   5  136.22   11.03
   0   6   6   13.51    2.96
   0   6   7    0.26    1.38
   0   6   8    5.94    1.86
   0  -6  -9    0.71    1.18
   0   6   9    1.10    1.10
   0   6  10    0.75    0.78
   0   7 -12    2.53    1.40
   0   7 -12    0.24    1.86
   0   7 -11  140.18   12.45
   0   7 -11  135.93   11.22
   0   7 -10   25.20    4.74
   0   7 -10   28.15    4.20
   0   7  -9    4.56    3.32
   0   7  -9    8.63    2.87
   0   7  -8   18.54    3.88
   0   7  -8   19.00    4.63
   0   7  -7   20.87    3.10
   0   7  -7   27.18    4.44
   0   7  -7   28.14    5.60
   0   7  -6    7.92    2.72
   0   7  -6    7.77    3.90
   0   7  -6    9.90    2.03
   0   7  -5  246.64   18.03
   0   7  -5  223.20   16.52
   0   7  -5  193.43   19.62
   0   7  -4   24.51    3.32
   0   7  -4   30.94    4.69
   0   7  -4   33.81    5.60
   0   7  -4   22.32    5.76
   0   7  -4   28.60    4.69
   0   7  -4   30.34    5.04
   0   7  -3  160.30   13.12
   0   7  -3   78.39   11.65
   0   7  -3  121.26   10.98
   0   7  -3  106.81   10.78
   0   7  -3  109.74    9.29
   0   7  -3  125.10   10.69
   0   7  -3  115.53   12.99
   0   7  -2    0.91    1.74
   0   7  -2    0.52    0.88
   0   7  -2    0.42    1.78
   0   7  -2   -1.65    3.51
   0   7  -2    1.68    2.15
   0   7  -1  506.41   35.29
   0   7  -1  535.25   40.17
   0   7  -1  375.42   38.24
   0   7  -1  666.49   38.00
   0   7   0    0.53    2.82
   0   7   0    0.52    0.89
   0   7   1  115.29   10.88
   0   7   2    9.37    2.77
   0   7   3    9.83    2.91
   0   7   3   16.54    3.39
   0   7   4   20.69    3.56
   0   7   4    7.38    2.68
   0   7   5   69.99    8.40
   0   7   5  140.71   10.02
   0   7   6    5.78    2.25
   0   7   6   13.96    2.66
   0   7   7    4.44    1.57
   0   7   8    0.43    0.85
   0  -7  -8    0.96    1.01
   0   8 -11    1.26    1.13
   0   8 -10    6.37    2.02
   0   8 -10    8.90    2.06
   0   8  -9   13.93    2.76
   0   8  -8   27.72    3.94
   0   8  -7  327.43   22.47
   0   8  -7  260.15   22.15
   0   8  -7  317.53   21.54
   0   8  -6   16.33    2.65
   0   8  -6   15.08    3.35
   0   8  -6   22.57    3.67
   0   8  -5   10.36    2.80
   0   8  -5    7.64    1.88
   0   8  -4   10.32    2.16
   0   8  -4   12.83    3.11
   0   8  -3  256.77   17.05
   0   8  -3  222.28   15.04
   0   8  -2   10.08    2.22
   0   8  -2   15.60    3.25
   0   8  -1   85.54   11.64
   0   8  -1  262.15   12.97
   0   8   0   -0.57    1.74
   0   8   0    0.65    0.93
   0   8   1    2.56    1.96
   0   8   2    2.19    1.92
   0   8   3   50.74    5.96
   0   8   3   53.30    6.19
   0   8   4   -0.22    1.52
   0   8   4    0.72    1.50
   0   8   5    6.37    1.96
   0   8   5    5.52    1.92
   0   8   5    6.73    2.10
   0   8   6    1.47    1.27
   0   8   6    1.98    1.32
   0   9  -9    4.61    1.42
   0   9  -8    1.58    1.22
   0   9  -7    3.84    1.22
   0   9  -7    2.68    1.58
   0   9  -6    4.45    1.80
   0   9  -6    3.31    1.23
   0   9  -5   36.85    4.49
   0   9  -5   34.37    3.73
   0   9  -4    9.37    2.25
   0   9  -4    7.51    1.64
   0   9  -3   55.78    5.79
   0   9  -3   51.62    4.98
   0   9  -2   13.60    2.18
   0   9  -1   82.37    6.14
   0   9  -1   51.52    6.28
   0   9   0   30.29    4.16
   0   9   1   14.16    2.81
   0   9   1   12.54    2.63
   0   9   2    3.31    1.76
   0   9   2    3.11    1.68
   0   9   3   28.91    3.52
   0   9   3   24.92    3.39
   0   9   3   24.81    3.35
   0  10  -5    2.16    0.80
   0  10  -4    6.22    1.17
   0  10  -4    8.20    2.16
   0  10  -3  118.66    8.74
   0  10  -3  126.66    9.95
   0  10  -2   58.79    4.70
   0  10  -2   61.21    5.79
  -1  10   0    4.90    1.45
  -1  10   0    6.32    1.07
  -1  10  -1    6.03    1.14
  -1  10  -2   57.29    4.73
  -1  10  -3   40.15    3.62
  -1  10  -4    9.37    1.47
  -1  10  -5   42.23    4.03
  -1  10  -5   41.27    3.65
  -1  10  -6   71.57    5.54
  -1  10  -6   60.55    5.01
  -1   9   4   14.79    2.37
  -1   9   4   12.50    2.30
  -1   9   3   14.28    2.64
  -1   9   3   14.71    2.71
  -1   9   2   54.37    5.77
  -1   9   1    0.73    0.74
  -1   9   1    2.42    1.64
  -1   9   0    3.18    1.77
  -1   9   0    1.06    0.96
  -1   9  -1    7.88    2.30
  -1   9  -1   11.30    1.97
  -1   9  -2  120.64   14.12
  -1   9  -2  144.40   11.19
  -1   9  -3    7.36    1.68
  -1   9  -3    7.97    2.26
  -1   9  -4   11.01    1.93
  -1   9  -4    8.72    2.28
  -1   9  -5    6.12    2.07
  -1   9  -5    6.22    1.48
  -1   9  -6   43.28    4.84
  -1   9  -6   42.09    4.14
  -1   9  -7    0.17    1.23
  -1   9  -8   72.97    6.50
  -1   9  -9    4.82    1.40
  -1   8   7    6.57    1.73
  -1   8   6   14.18    2.58
  -1   8   5   42.86    4.97
  -1   8   4    4.08    1.96
  -1   8   3    9.37    2.65
  -1   8   2   80.79    7.05
  -1   8   1    4.39    1.47
  -1   8   0  212.57   14.57
  -1   8   0  256.85   16.38
  -1   8  -1   30.13    4.47
  -1   8  -1   27.82    3.39
  -1   8  -2   30.57    3.69
  -1   8  -2   34.68    4.79
  -1   8  -3    5.75    2.43
  -1   8  -3    6.14    1.68
  -1   8  -3    3.38    3.75
  -1   8  -4   69.73    7.03
  -1   8  -4   72.25    6.21
  -1   8  -4   67.56    7.15
  -1   8  -5   97.43    9.10
  -1   8  -5  101.55    8.08
  -1   8  -5  106.58    9.08
  -1   8  -6  444.92   29.89
  -1   8  -6  454.99   28.89
  -1   8  -7    0.67    1.83
  -1   8  -7   -0.23    1.66
  -1   8  -8   -0.21    1.42
  -1   8  -8    0.21    1.55
  -1   8  -9    1.49    1.47
  -1   8  -9    1.32    1.57
  -1   8 -10  100.72    7.95
  -1   8 -10   82.87    7.63
  -1   8 -11   33.06    3.53
  -1   7   9    0.79    0.77
  -1   7   8   12.08    2.13
  -1   7   7   28.26    3.74
  -1   7   6   24.23    3.66
  -1   7   5   34.06    4.35
  -1   7   5   18.45    3.66
  -1   7   4    1.60    1.56
  -1   7   3   64.17    7.03
  -1   7   2    4.99    2.09
  -1   7   1   31.46    4.87
  -1   7   1   38.15    5.11
  -1   7   0    6.26    3.46
  -1   7   0   13.15    3.00
  -1   7   0    5.49    3.62
  -1   7  -1    3.89    3.96
  -1   7  -1    6.62    1.69
  -1   7  -1    3.68    2.10
  -1   7  -1    0.58    2.10
  -1   7  -2   99.81    7.47
  -1   7  -2   95.83    8.69
  -1   7  -2  118.82    8.95
  -1   7  -2  118.89   10.40
  -1   7  -2   29.40    7.71
  -1   7  -2   45.49    8.98
  -1   7  -3   -0.57    2.41
  -1   7  -3    3.25    1.97
  -1   7  -3    0.83    1.58
  -1   7  -3    2.19    3.05
  -1   7  -3    1.56    2.05
  -1   7  -3    2.00    1.65
  -1   7  -3    0.17    0.97
  -1   7  -4  495.36   29.71
  -1   7  -4  302.31   30.86
  -1   7  -4  461.54   30.58
  -1   7  -4  450.32   28.08
  -1   7  -4  195.79   29.24
  -1   7  -4  569.18   32.51
  -1   7  -5   66.38    8.10
  -1   7  -5   56.22    5.45
  -1   7  -5   61.66    6.69
  -1   7  -5   52.26    6.86
  -1   7  -5   58.96    7.03
  -1   7  -6    1.59    1.91
  -1   7  -6    1.17    2.54
  -1   7  -6    1.22    2.14
  -1   7  -7   35.91    5.08
  -1   7  -7   42.74    5.82
  -1   7  -7   38.25    6.07
  -1   7  -8   19.26    4.47
  -1   7  -8   26.51    4.67
  -1   7  -8   24.80    4.12
  -1   7  -9   34.13    4.91
  -1   7  -9   49.41    5.90
  -1   7  -9   43.48    6.24
  -1   7 -10   45.95    5.36
  -1   7 -10   40.45    4.80
  -1   7 -10   55.11    5.97
  -1   7 -10   45.95    6.07
  -1   7 -11    0.93    1.49
  -1   7 -11    0.49    1.30
  -1   7 -11    3.06    2.00
  -1   7 -12    2.01    1.41
  -1   7 -12    0.55    1.06
  -1   6  10    0.28    0.85
  -1   6   9    2.08    1.21
  -1   6   9    1.39    1.30
  -1   6   8    3.13    1.50
  -1   6   8    3.95    2.08
  -1   6   7    0.74    1.22
  -1   6   7    1.25    1.65
  -1   6   6    1.63    1.78
  -1   6   6    3.86    1.65
  -1   6   5  176.68   14.63
  -1   6   5  158.45   13.54
  -1   6   4    9.29    2.64
  -1   6   4    6.41    2.00
  -1   6   4    8.19    3.06
  -1   6   3   11.35    2.56
  -1   6   3   12.22    3.48
  -1   6   3   13.61    3.19
  -1   6   2   34.38    4.77
  -1   6   2   44.82    5.49
  -1   6   2   48.54    5.83
  -1   6   1  557.17   35.82
  -1   6   1  491.23   35.56
  -1   6   1  490.59   37.81
  -1   6   1  532.43   35.41
  -1   6   1  610.10   36.35
  -1   6   0  181.18   13.45
  -1   6   0  174.78   13.51
  -1   6   0  195.06   13.95
  -1   6   0  151.24   15.22
  -1   6  -1  240.20   15.04
  -1   6  -1  169.44   13.97
  -1   6  -1  164.33   16.14
  -1   6  -1  104.42   14.54
  -1   6  -1  177.72   13.67
  -1   6  -2   -0.48    1.64
  -1   6  -2    0.33    2.29
  -1   6  -2    3.29    2.62
  -1   6  -2    1.48    1.61
  -1   6  -2    1.46    1.46
  -1   6  -2    0.22    1.38
  -1   6  -3    4.62    3.06
  -1   6  -3    4.77    2.71
  -1   6  -3    9.82    2.45
  -1   6  -3    9.72    1.75
  -1   6  -3   14.55    3.16
  -1   6  -3   10.61    2.72
  -1   6  -3    4.27    2.40
  -1   6  -4  238.76   18.78
  -1   6  -4  261.37   20.35
  -1   6  -4  285.70   19.68
  -1   6  -4  239.90   21.07
  -1   6  -4  241.24   17.55
  -1   6  -4  303.23   20.89
  -1   6  -4  266.66   19.47
  -1   6  -5  432.76   30.98
  -1   6  -5  429.19   30.90
  -1   6  -5  419.18   31.54
  -1   6  -5  372.37   30.07
  -1   6  -6   22.35    4.52
  -1   6  -6   23.84    4.19
  -1   6  -6   27.69    4.29
  -1   6  -7   -2.03    3.17
  -1   6  -7    1.39    2.35
  -1   6  -7    2.16    2.37
  -1   6  -8   91.53   10.77
  -1   6  -8   79.18    8.55
  -1   6  -8   70.62    8.72
  -1   6  -9   34.91    6.60
  -1   6  -9   36.11    4.33
  -1   6  -9   30.38    5.00
  -1   6  -9   23.16    4.93
  -1   6 -10   78.76    7.21
  -1   6 -10   61.20    7.70
  -1   6 -10   85.85   10.19
  -1   6 -11   36.24    4.51
  -1   6 -11   47.02    7.03
  -1   6 -11   32.82    4.98
  -1   6 -12    1.53    1.65
  -1   6 -12    0.18    1.21
  -1   6 -13    9.74    2.13
  -1   5  11    0.82    0.91
  -1   5  11    0.16    0.82
  -1   5  10    1.88    1.50
  -1   5  10    1.81    1.21
  -1   5   9   19.14    3.23
  -1   5   9   16.12    3.47
  -1   5   8    0.73    1.25
  -1   5   8    1.00    1.54
  -1   5   7  253.20   18.85
  -1   5   7  238.51   19.69
  -1   5   6    1.62    1.81
  -1   5   6    1.89    2.00
  -1   5   6    1.88    1.28
  -1   5   5   78.94    8.80
  -1   5   5  109.71   10.87
  -1   5   5   95.86    8.48
  -1   5   4    3.12    1.71
  -1   5   4    2.43    1.80
  -1   5   4    2.11    1.31
  -1   5   3   86.00    8.70
  -1   5   3  106.11   10.15
  -1   5   3   91.55    8.23
  -1   5   2   47.02    6.06
  -1   5   2   40.72    5.16
  -1   5   1  301.79   22.72
  -1   5   1  271.86   23.94
  -1   5   0  334.68   23.89
  -1   5   0  318.05   25.63
  -1   5  -1   19.81    4.40
  -1   5  -1   24.35    3.40
  -1   5  -2   21.15    4.33
  -1   5  -3 1037.03   86.05
  -1   5  -3 1548.24   86.39
  -1   5  -4   54.91    6.01
  -1   5  -4   30.52    5.28
  -1   5  -5    0.75    1.63
  -1   5  -5    4.48    1.88
  -1   5  -5    2.05    1.31
  -1   5  -5    1.19    2.10
  -1   5  -5    2.98    2.19
  -1   5  -6   34.16    4.22
  -1   5  -6   26.36    5.11
   1  -5   6   18.65    3.97
  -1   5  -6   27.24    4.48
  -1   5  -7   20.87    4.80
  -1   5  -7   21.49    4.00
   1  -5   7   15.03    3.62
  -1   5  -8   19.37    4.88
   1  -5   8    8.08    2.96
  -1   5  -9   64.57    8.95
  -1   5  -9   66.12    6.59
  -1   5 -10   -1.00    2.91
  -1   5 -10    0.21    1.39
  -1   5 -11   21.41    4.98
  -1   5 -11   16.06    2.99
  -1   5 -12    7.49    2.17
  -1   5 -12    6.22    3.14
  -1   5 -13  105.62   10.24
   1  -5  13   95.82    7.82
  -1   5 -14   10.78    2.90
  -1   4  12    0.22    1.10
  -1   4  12   -0.16    0.82
  -1   4  11    6.61    2.27
  -1   4  11    6.42    1.93
  -1   4  10    3.63    1.99
  -1   4  10    3.86    1.58
  -1   4   9   23.29    3.68
  -1   4   9   21.57    4.24
  -1   4   8    1.14    1.31
  -1   4   8    1.66    1.70
  -1   4   7   12.47    3.34
  -1   4   7    5.21    2.38
  -1   4   7    4.23    1.60
  -1   4   7    8.06    2.95
  -1   4   6    1.94    1.59
  -1   4   6    0.96    0.95
  -1   4   6    1.10    1.41
  -1   4   6    0.76    1.38
  -1   4   5    1.00    1.20
  -1   4   5    2.08    1.16
  -1   4   5    1.59    1.35
  -1   4   5    2.72    1.63
  -1   4   4   14.54    2.91
  -1   4   4   11.18    2.81
  -1   4   3  497.29   39.03
  -1   4   3  615.57   38.91
  -1   4   2   66.41    7.54
  -1   4   2   79.22    7.74
  -1   4   2   75.41    7.10
  -1   4   1   17.46    2.80
  -1   4   1   22.88    3.43
  -1   4   1   16.31    3.49
  -1   4   0   99.41   10.31
  -1   4   0  106.26    9.28
  -1   4  -1  944.76   60.69
  -1   4  -1  858.61   62.26
  -1   4  -2  194.12   17.02
  -1   4  -2  227.12   15.75
  -1   4  -3  993.82   53.76
  -1   4  -3  834.75   54.20
  -1   4  -4  181.47   14.22
  -1   4  -4  198.39   13.97
  -1   4  -5    5.58    1.47
  -1   4  -5    6.18    2.01
   1  -4   5    4.97    1.88
  -1   4  -5    7.98    2.00
   1  -4   6   12.34    2.93
  -1   4  -6   19.60    3.25
  -1   4  -7  111.76   10.31
  -1   4  -7  128.05   11.98
  -1   4  -7  132.63   11.60
   1  -4   7   90.61   10.18
  -1   4  -8  257.98   20.37
  -1   4  -8  290.21   21.19
  -1   4  -8  254.26   19.64
  -1   4  -9    6.17    1.94
  -1   4  -9    3.50    2.41
  -1   4  -9    6.00    3.50
   1  -4   9    3.55    2.56
  -1   4  -9    9.13    3.62
  -1   4 -10    3.28    2.88
  -1   4 -10    1.43    1.38
  -1   4 -11    9.00    2.38
  -1   4 -11   10.63    4.00
  -1   4 -12    9.86    2.38
  -1   4 -12   13.47    4.21
  -1   4 -13    1.22    2.39
   1  -4  13    1.00    1.30
   1  -4  14    3.56    1.28
  -1   4 -14    5.35    2.65
  -1   3  13   61.73    6.39
  -1   3  12    5.95    1.76
  -1   3  12    7.02    2.37
  -1   3  11   -0.22    1.23
  -1   3  11    0.67    1.66
  -1   3  10   49.07    6.50
  -1   3  10   50.68    5.62
  -1   3   9  135.27   11.31
  -1   3   9  134.49   12.45
   1  -3  -9  136.28   14.94
  -1   3   9  143.26   13.72
  -1   3   8  182.96   15.06
   1  -3  -8  129.16   15.23
  -1   3   8  158.83   12.55
  -1   3   8  163.07   13.68
  -1   3   7   18.32    3.36
  -1   3   7   15.51    2.59
  -1   3   7   19.82    3.90
  -1   3   6    1.15    1.10
  -1   3   5   11.82    2.47
  -1   3   4  105.47    9.23
  -1   3   3  442.31   30.78
  -1   3   2  222.82   17.48
  -1   3   2  253.08   17.27
  -1   3   1  228.45   18.21
  -1   3   1  273.40   17.76
   1  -3  -1  246.77   18.81
   1  -3   0   90.31    8.43
  -1   3   0   82.92    7.41
  -1   3   0   98.01    8.15
  -1   3  -1 1993.86   98.07
  -1   3  -1 1308.06   92.39
  -1   3  -2  114.31    8.02
   1  -3   2   90.65    8.16
  -1   3  -3  158.96   12.24
  -1   3  -3  179.65   12.18
   1  -3   3  145.82   12.06
  -1   3  -4   53.64    4.94
   1  -3   4   45.08    4.96
  -1   3  -4   50.72    4.46
  -1   3  -4   50.25    5.13
  -1   3  -5  170.43   12.71
   1  -3   5  158.01   12.86
   1  -3   6  301.74   23.69
  -1   3  -6  349.06   23.63
   1  -3   7  831.46   60.07
  -1   3  -7  930.76   59.88
   1  -3   8   20.36    4.47
  -1   3  -8   35.08    4.92
  -1   3  -8   38.17    5.87
  -1   3  -9    2.23    1.95
   1  -3   9    0.88    2.02
  -1   3  -9    0.50    1.05
  -1   3  -9   -0.42    2.77
  -1   3 -10   84.84    8.01
  -1   3 -10  118.36   11.75
  -1   3 -10   94.97   10.82
  -1   3 -11   96.91    9.12
  -1   3 -11  143.73   13.45
  -1   3 -12    5.57    3.31
   1  -3  12    6.36    2.10
  -1   3 -12    3.14    1.82
   1  -3  13    2.81    1.50
  -1   3 -13    6.30    3.23
  -1   3 -14   11.07    3.26
   1  -3  14   11.61    2.21
  -1   2  14    6.47    1.84
  -1   2  13    0.28    1.44
  -1   2  12   24.69    4.47
  -1   2  11    2.39    1.86
  -1   2  11    1.34    1.31
  -1   2  10  194.75   16.65
  -1   2  10  206.77   15.60
  -1   2   9  111.12    9.80
  -1   2   9  115.15   10.75
   1  -2  -8    7.18    2.51
  -1   2   8    8.01    1.90
   1  -2  -8    8.83    3.56
   1  -2  -7    3.82    1.83
   1  -2  -6   11.17    2.43
   1  -2  -5   82.19    7.65
   1  -2  -5  112.06    9.35
   1  -2  -4  780.24   55.66
   1  -2  -4  965.09   57.17
   1  -2  -3  201.15   15.16
   1  -2  -3  240.50   16.23
  -1   2   2  159.76   12.37
  -1   2   2  118.32    9.41
  -1   2   1   44.70    6.20
  -1   2   1   40.12    3.86
  -1   2   0 1376.87   86.63
   1  -2   0 1163.77   88.02
  -1   2   0 1448.90   90.72
  -1   2   0 1361.54   87.39
  -1   2  -1  491.63   32.60
   1  -2   1  455.26   33.27
  -1   2  -2    9.07    1.42
   1  -2   2    7.70    1.54
  -1   2  -2    8.62    1.16
  -1   2  -3   10.88    1.79
   1  -2   3   11.41    1.92
  -1   2  -3   14.81    1.94
  -1   2  -3   17.39    3.48
  -1   2  -4  149.00   11.14
   1  -2   4  152.14   11.51
   1  -2   5  674.81   45.74
  -1   2  -5  680.37   45.30
  -1   2  -6   13.81    2.38
  -1   2  -6   11.01    2.24
   1  -2   6   12.20    2.57
  -1   2  -7  774.20   52.32
   1  -2   7  786.58   53.21
  -1   2  -7  761.43   52.46
  -1   2  -8   25.50    4.02
  -1   2  -8   27.73    4.24
  -1   2  -8   18.51    2.60
  -1   2  -8   27.78    4.68
   1  -2   8   20.29    4.20
  -1   2  -9   90.77    9.84
  -1   2  -9   91.09    9.79
  -1   2  -9  111.79   10.88
  -1   2 -10    8.90    3.23
  -1   2 -10    8.51    3.08
   1  -2  11  131.97   11.55
   1  -2  12    2.76    1.77
   1  -2  13    6.98    2.20
   1  -2  14    3.56    1.45
  -1   2 -14    1.33    2.30
  -1   1  14   20.13    3.53
  -1   1  13    4.66    2.33
  -1   1  12    3.35    2.19
   1  -1 -11   61.62   10.01
   1  -1 -10    7.51    4.38
   1  -1 -10    3.77    2.58
   1  -1 -10    2.73    2.91
   1  -1  -9  140.81   15.33
   1  -1  -9  106.48   11.81
   1  -1  -8   -0.78    2.24
   1  -1  -8    1.14    1.67
   1  -1  -8    1.10    2.11
   1  -1  -7   24.84    3.76
   1  -1  -7   32.51    5.65
   1  -1  -6   22.48    4.32
   1  -1  -6   22.43    3.16
   1  -1  -5  759.72   53.91
   1  -1  -5  925.27   55.53
   1  -1  -4    0.90    1.10
   1  -1  -4    1.12    0.76
   1  -1  -3  346.22   24.52
   1  -1  -3  400.36   25.39
   1  -1  -2   10.24    1.45
   1  -1  -1  849.93   56.10
   1  -1   0  227.82   17.53
   1  -1   0  220.18   17.03
  -1   1   0  253.41   16.12
   1  -1   0  243.10   16.46
   1  -1   1  846.56   53.91
  -1   1  -1  802.78   54.04
  -1   1  -1  853.29   54.02
   1  -1   2   16.74    2.08
   1  -1   2   16.30    1.47
  -1   1  -2   15.99    1.79
   1  -1   2   17.08    1.78
  -1   1  -3 2449.81  156.90
   1  -1   3 2599.86  157.40
   1  -1   3 2339.02  156.69
   1  -1   3 2426.09  156.36
   1  -1   4  374.30   23.35
  -1   1  -4  327.52   22.64
   1  -1   4  314.75   22.39
  -1   1  -5 1083.83   73.35
  -1   1  -5 1120.98   73.37
   1  -1   5 1169.03   74.13
  -1   1  -6   50.07    5.14
   1  -1   6   52.28    5.70
  -1   1  -6   53.66    5.21
  -1   1  -7   86.57    7.98
  -1   1  -7   77.12    9.45
  -1   1  -7   86.82    7.89
  -1   1  -8    0.54    1.52
  -1   1  -8    0.56    1.57
   1  -1   8    2.06    1.20
  -1   1  -8    1.49    2.20
  -1   1  -9    5.09    2.58
  -1   1  -9    9.39    2.99
   1  -1   9    9.44    2.22
  -1   1 -10   28.60    5.28
   1  -1  10   30.24    4.15
   1  -1  10   24.49    3.81
   1  -1  11   97.69    9.23
   1  -1  12    7.42    2.45
   1  -1  13   10.73    2.45
   1  -1  14    5.65    2.14
   1  -1  14    3.18    1.38
  -1   0  15   -0.19    1.16
  -1   0  14    1.92    1.57
  -1   0  13   17.17    3.62
   1   0 -12   90.22   11.09
   1   0 -11    3.27    4.35
   1   0 -10   34.87    7.15
   1   0 -10   24.16    5.07
   1   0 -10   35.40    7.09
   1   0  -9  126.98   12.42
   1   0  -9  113.73   12.81
   1   0  -9   85.39    9.70
   1   0  -8   11.69    3.70
   1   0  -8    8.21    2.54
   1   0  -7  133.88   11.34
   1   0  -7  156.60   14.38
   1   0  -6  956.16   57.83
   1   0  -6  791.97   56.39
   1   0  -6  845.34   59.23
   1   0  -5    5.14    1.37
   1   0  -5    6.74    1.47
   1   0  -5   10.72    2.29
   1   0  -5    8.48    1.96
   1   0  -5    7.74    2.30
   1   0  -4    7.56    1.38
   1   0  -4    8.55    2.12
   1   0  -4    8.11    1.80
   1   0  -4    9.65    2.00
   1   0  -4    8.99    1.46
   1   0  -3  442.11   36.55
   1   0  -3  608.43   36.37
   1   0  -3  550.75   35.73
   1   0  -3  525.80   35.00
   1   0  -3  705.72   36.81
   1   0  -2  150.88   10.02
   1   0  -2  122.68   10.90
   1   0  -2  156.78   10.56
   1   0  -1   95.21    7.83
   1   0  -1  126.73    7.57
   1   0  -1   67.71    8.07
   1   0  -1  117.07    8.75
   1   0  -1  157.37    8.25
   1   0   0   55.65    4.19
   1   0   0   59.12    4.07
   1   0   0   58.08    4.10
   1   0   0   65.02    4.64
   1   0   0   64.90    4.46
  -1   0  -1   97.75    6.36
   1   0   1   94.75    6.50
   1   0   1   90.30    6.29
   1   0   1   88.28    6.11
   1   0   2    2.94    0.37
   1   0   2    1.80    0.94
   1   0   2    2.57    0.57
  -1   0  -2    2.93    0.64
   1   0   3 9824.58  637.39
  -1   0  -3 9999.00  636.78
  -1   0  -4  465.19   31.31
  -1   0  -4  471.64   31.24
  -1   0  -5  346.40   23.76
  -1   0  -5  343.00   23.75
  -1   0  -6   66.15    6.15
  -1   0  -6   65.00    6.11
  -1   0  -7   44.92    5.40
  -1   0  -7   52.87    5.55
  -1   0  -8   13.25    3.14
   1   0   8   13.31    2.46
  -1   0  -8   11.15    2.73
   1   0   8   12.05    2.35
  -1   0  -9  374.57   29.45
   1   0   9  403.79   28.07
   1   0   9  396.36   28.09
  -1   0  -9  400.18   33.00
  -1   0 -10    1.38    2.79
   1   0  10    0.25    1.35
   1   0  11   17.80    3.42
   1   0  12   29.92    4.33
   1   0  13   12.69    2.66
   1   0  13   10.67    3.07
   1   0  14    1.79    1.16
   1   0  14    0.23    1.17
   1   1 -15   24.62    4.45
  -1  -1  15   23.73    3.55
  -1  -1  14    2.50    1.79
   1   1 -14    3.17    3.28
   1   1 -13   -0.52    3.30
   1   1 -12  156.02   15.87
   1   1 -11   35.44    6.55
   1   1 -10   55.84    8.72
   1   1 -10   29.91    5.60
   1   1 -10   46.19    7.84
   1   1  -9   47.29    7.43
   1   1  -9   39.74    5.60
   1   1  -9   32.07    3.86
   1   1  -9   50.86    7.93
   1   1  -8   14.65    2.99
   1   1  -8   16.95    4.31
   1   1  -7   14.62    2.63
   1   1  -7   10.53    2.37
   1   1  -7   13.20    3.55
   1   1  -6   43.71    4.36
   1   1  -6   37.64    5.51
   1   1  -6   40.03    4.31
   1   1  -5  183.31   13.30
   1   1  -5  194.16   15.17
   1   1  -5  181.28   13.27
   1   1  -4  540.58   34.96
   1   1  -4  508.69   34.91
   1   1  -4  502.72   36.29
   1   1  -4  555.99   35.53
   1   1  -3  109.62    7.76
   1   1  -3  110.47    7.71
   1   1  -3  116.25    7.81
   1   1  -3  104.30    7.36
   1   1  -3  106.63    8.04
   1   1  -2  172.16   11.50
   1   1  -2  183.00   11.47
   1   1  -2  187.43   11.60
   1   1  -2  163.34   11.13
   1   1  -2  180.39   11.71
   1   1  -2  178.26   11.66
   1   1  -2  183.77   11.69
   1   1  -2  178.60   12.12
   1   1  -2  163.95   11.49
   1   1  -1  632.07   41.42
   1   1  -1  649.64   41.60
   1   1  -1  689.08   41.17
   1   1  -1  669.46   42.13
   1   1  -1  616.64   41.09
   1   1  -1  604.33   40.98
   1   1   0  688.85   42.61
   1   1   0  651.98   42.73
   1   1   0  725.49   43.11
   1   1   0  700.83   43.66
   1   1   1   52.42    4.79
   1   1   1   61.56    4.50
   1   1   1   58.25    4.12
  -1  -1  -2    3.05    0.72
   1   1   2    3.40    0.53
  -1  -1  -3  556.05   36.63
  -1  -1  -4  753.89   49.65
  -1  -1  -5  381.76   26.28
  -1  -1  -6  552.77   37.81
  -1  -1  -7   66.49    7.14
   1   1   7   76.42    6.72
   1   1   7   73.70    6.64
   1   1   8   90.14    7.98
  -1  -1  -8   82.46    8.71
  -1  -1  -9   89.10    9.83
   1   1   9  101.48    8.83
  -1  -1  -9   75.89   11.87
   1   1  10   19.96    3.63
   1   1  11    2.24    2.28
   1   1  11   -0.27    1.44
   1   1  12    1.26    1.67
   1   1  12    0.70    1.78
   1   1  13   21.80    3.26
   1   1  13   19.22    3.66
   1   2 -15   17.33    3.95
  -1  -2  15   13.93    2.70
   1   2 -14    6.11    3.58
   1   2 -13   14.82    4.78
   1   2 -12  280.98   24.37
   1   2 -11   14.95    4.65
   1   2 -10  101.33    9.18
  -1  -2  10  106.43   11.36
  -1  -2   9    1.92    1.69
   1   2  -9    0.74    2.45
   1   2  -9    0.89    1.03
  -1  -2   8  944.12   64.16
   1   2  -8 1109.98   67.27
   1   2  -8 1123.43   67.41
   1   2  -7  116.63   10.37
   1   2  -7  147.05   12.59
   1   2  -6   42.82    4.49
   1   2  -5  137.51   10.32
   1   2  -4  563.87   37.93
   1   2  -4  613.66   39.00
   1   2  -4  556.94   38.34
   1   2  -4  561.84   38.07
   1   2  -4  568.41   37.95
   1   2  -4  588.91   37.64
   1   2  -3   75.10    5.83
   1   2  -3   66.14    4.92
   1   2  -3   69.09    5.49
   1   2  -3   64.83    5.12
   1   2  -3   65.57    5.44
   1   2  -2 1119.50   73.86
   1   2  -2 1180.81   74.42
   1   2  -2 1149.18   73.73
   1   2  -2 1285.91   74.52
   1   2  -1  193.74   13.51
   1   2  -1  187.27   12.82
   1   2   0  396.55   24.74
   1   2   0  331.24   25.07
   1   2   0  386.89   24.02
   1   2   0  301.95   24.94
   1   2   1   44.52    4.98
   1   2   1   51.85    4.43
   1   2   1   56.35    5.23
   1   2   1   45.92    4.68
   1   2   1   47.66    3.83
   1   2   2 1090.27   62.59
   1   2   2  815.32   61.93
   1   2   3  290.98   24.63
   1   2   3  415.68   25.30
   1   2   4  418.27   30.38
   1   2   5    5.93    2.08
   1   2   6    0.42    1.30
   1   2   7  151.87   12.30
   1   2   7  156.77   15.08
   1   2   8  278.01   22.69
   1   2   8  284.70   25.87
  -1  -2  -9   22.50    4.33
   1   2   9   20.15    3.61
   1   2  10   22.44    4.01
   1   2  10   27.79    4.90
   1   2  11    2.14    1.68
   1   2  11    1.46    2.19
   1   2  12   21.31    3.42
   1   2  13   16.92    2.63
   1   3 -15    1.29    1.85
   1   3 -14   68.03    8.88
   1   3 -13   -0.53    3.58
   1   3 -13    0.67    2.40
   1   3 -13   -1.03    3.09
   1   3 -12   10.94    4.83
   1   3 -12    7.97    3.39
   1   3 -11    1.07    1.42
   1   3 -11    1.56    3.46
   1   3 -10  112.97    9.79
  -1  -3  10  108.20   11.70
   1   3  -9    0.65    1.14
   1   3  -9    0.41    2.90
  -1  -3   9    1.01    1.77
   1   3  -8   28.18    4.99
   1   3  -8   18.75    2.68
   1   3  -8   26.54    4.69
  -1  -3   8   22.73    3.86
  -1  -3   7  213.37   16.38
   1   3  -6   53.15    5.73
   1   3  -5   30.10    3.54
   1   3  -5   34.44    4.13
   1   3  -5   42.67    4.39
   1   3  -4  935.03   66.05
   1   3  -4  998.75   66.06
   1   3  -4  974.77   65.49
   1   3  -4 1098.41   66.18
   1   3  -3  161.51   12.24
   1   3  -3  155.88   11.41
   1   3  -3  158.39   12.25
   1   3  -3  151.39   11.51
   1   3  -3  176.79   12.05
   1   3  -2   88.23    6.91
   1   3  -2   97.74    7.95
   1   3  -2   90.78    7.06
   1   3  -1  238.76   16.44
   1   3  -1  213.34   15.30
   1   3   0  477.01   28.35
   1   3   0  421.30   28.88
   1   3   0  418.10   27.04
   1   3   1    3.37    2.08
   1   3   1    6.48    1.76
   1   3   1    7.23    2.00
   1   3   2  493.56   32.02
   1   3   2  523.92   32.91
   1   3   3    4.38    1.70
   1   3   3    6.94    2.23
   1   3   4   76.85    8.47
   1   3   4   78.52    8.53
   1   3   5   14.42    3.53
   1   3   5   19.95    4.18
   1   3   5   12.42    2.41
   1   3   6  282.46   22.61
   1   3   6  309.99   23.26
   1   3   6  240.42   19.42
   1   3   7   97.10   11.08
   1   3   7  104.63   11.44
   1   3   7   78.72    8.23
   1   3   8    1.93    1.77
   1   3   9    2.59    1.95
  -1  -3  -9    2.22    1.90
  -1  -3 -10    6.90    2.97
   1   3  10    6.65    2.28
   1   3  11    2.90    1.68
   1   3  12   14.20    2.53
   1   4 -14   42.09    6.50
   1   4 -13   13.46    4.61
   1   4 -13   16.33    3.91
   1   4 -12   -1.10    3.07
   1   4 -12    1.10    3.52
   1   4 -12    4.82    2.88
   1   4 -11   18.60    4.53
   1   4 -11   20.73    5.57
   1   4 -11   18.59    5.39
   1   4 -11   15.55    3.06
   1   4 -10   10.78    2.42
   1   4 -10   14.40    4.88
   1   4 -10   11.84    4.57
   1   4 -10   11.00    3.67
   1   4  -9    8.50    3.53
   1   4  -9   11.28    3.76
   1   4  -9    6.63    1.85
  -1  -4   9    6.44    2.55
   1   4  -9   10.73    4.12
   1   4  -8   43.82    5.92
  -1  -4   8   39.11    5.36
   1   4  -8   36.40    4.15
   1   4  -8   45.80    6.89
  -1  -4   7  140.86   12.09
   1   4  -7  145.37   12.66
   1   4  -6    4.39    1.59
  -1  -4   6    5.95    1.77
   1   4  -5  254.36   20.00
   1   4  -5  273.00   19.41
   1   4  -4 1011.65   71.07
   1   4  -4 1073.60   70.30
   1   4  -4 1105.30   71.41
   1   4  -3   58.81    6.54
   1   4  -3   66.59    5.84
   1   4  -3   58.73    6.38
   1   4  -2  229.72   17.38
   1   4  -2  217.25   16.00
   1   4  -1    0.51    1.33
   1   4   0  461.95   31.79
   1   4   0  404.71   30.46
   1   4   1   48.03    6.23
   1   4   1   43.44    5.45
   1   4   2  935.20   64.91
   1   4   3   36.70    5.72
   1   4   3   41.63    5.36
   1   4   4   57.20    6.83
   1   4   4   40.14    4.75
   1   4   4   48.33    4.87
   1   4   4   44.68    6.83
   1   4   5  133.16   13.00
   1   4   5  109.90    9.38
   1   4   5  143.48   12.39
   1   4   6   51.08    5.78
   1   4   6   66.62    8.27
   1   4   6   52.56    8.19
   1   4   7    7.84    2.46
   1   4   8    3.54    2.04
  -1  -4  -9    3.61    2.31
   1   4   9    1.12    1.44
   1   4  10   10.33    2.54
  -1  -4 -10   13.10    3.27
   1   4  11   60.58    6.00
   1   5 -14   29.13    4.36
   1   5 -13   24.31    4.56
   1   5 -13   29.61    5.56
   1   5 -12    3.66    3.21
   1   5 -12    1.09    2.64
   1   5 -11   40.90    6.55
   1   5 -11   36.36    7.13
   1   5 -11   37.77    4.76
   1   5 -10  195.99   15.31
   1   5 -10  204.86   17.58
   1   5  -9   36.20    6.10
   1   5  -8   16.66    3.80
   1   5  -8   17.78    4.44
   1   5  -7  353.78   26.62
   1   5  -7  409.75   26.95
   1   5  -7  410.19   29.70
   1   5  -7  414.80   28.57
   1   5  -6   11.40    1.98
   1   5  -6   14.40    3.84
   1   5  -6   11.48    3.05
   1   5  -6   17.33    3.72
   1   5  -6   11.28    1.95
   1   5  -6   12.35    2.73
   1   5  -6   14.44    3.46
   1   5  -5   94.18    8.82
   1   5  -5   98.39    8.75
   1   5  -5  100.34    9.55
   1   5  -5   92.12    9.65
   1   5  -5   86.95    7.23
   1   5  -5   80.22    7.22
   1   5  -5   95.83    9.60
   1   5  -5   93.25    8.94
   1   5  -4   26.92    4.56
   1   5  -4   19.22    3.21
   1   5  -4   31.91    5.01
   1   5  -4   23.09    4.73
   1   5  -4   19.09    3.81
   1   5  -4   20.74    2.76
   1   5  -4   17.78    2.52
   1   5  -4   21.22    4.04
   1   5  -4   21.35    2.58
   1   5  -4   24.96    4.23
   1   5  -3    5.68    2.51
   1   5  -3    3.54    2.56
   1   5  -3    4.88    2.64
   1   5  -3    6.37    2.69
   1   5  -3    3.16    1.70
   1   5  -3    6.13    1.80
   1   5  -2    6.76    2.78
   1   5  -2    4.91    2.64
   1   5  -2    3.57    2.12
   1   5  -2    4.02    2.61
   1   5  -2    5.80    1.69
   1   5  -1    6.79    3.13
   1   5  -1   14.66    3.64
   1   5  -1    7.19    2.74
   1   5   0  723.32   51.38
   1   5   0  813.79   54.39
   1   5   0  712.35   51.41
   1   5   1  156.37   11.76
   1   5   2    3.84    1.17
   1   5   2    2.95    1.55
   1   5   2    5.32    2.48
   1   5   3   86.90    9.14
   1   5   3  108.58    9.36
   1   5   3  111.95   11.99
   1   5   4  112.40    9.47
   1   5   4   82.34    8.99
   1   5   4  101.19   11.81
   1   5   5   19.69    3.69
   1   5   6  184.63   15.47
   1   5   7    1.81    1.60
   1   5   8   -0.28    1.51
  -1  -5  -9    5.58    2.20
   1   5   9    5.94    1.95
   1   5  10   32.42    3.74
  -1  -5 -10   21.20    3.74
   1   6 -13   23.94    4.14
   1   6 -12   31.74    5.33
   1   6 -11    0.38    2.88
   1   6 -10  117.10   12.17
   1   6  -9    5.15    3.53
   1   6  -8    9.69    2.18
   1   6  -8   13.92    4.43
   1   6  -8   10.85    3.43
   1   6  -7  145.36   11.40
   1   6  -7  150.07   13.07
   1   6  -7  134.28   14.02
   1   6  -6  180.03   16.52
   1   6  -6  184.61   16.11
   1   6  -6  196.33   17.16
   1   6  -6  189.13   15.70
   1   6  -6  184.64   13.80
   1   6  -6  169.49   15.30
   1   6  -5   24.94    4.97
   1   6  -5   27.67    5.67
   1   6  -5   28.19    4.97
   1   6  -5   23.89    3.14
   1   6  -5   27.51    5.27
   1   6  -5   24.13    3.46
   1   6  -5   21.89    4.59
   1   6  -5   25.86    4.30
   1   6  -4   21.77    2.87
   1   6  -4   32.48    5.90
   1   6  -4   18.27    5.10
   1   6  -4   18.24    4.37
   1   6  -4   20.10    3.61
   1   6  -4   18.88    3.06
   1   6  -4   24.29    4.79
   1   6  -4   17.84    4.58
   1   6  -4   18.49    4.46
   1   6  -3    5.11    2.05
   1   6  -3    8.16    1.99
   1   6  -3    7.91    1.66
   1   6  -3   11.54    3.84
   1   6  -3    6.77    2.98
   1   6  -3    8.88    3.25
   1   6  -3    9.81    3.09
   1   6  -3    6.30    2.03
   1   6  -3   17.33    4.59
   1   6  -2    4.24    3.41
   1   6  -2    1.33    1.15
   1   6  -2    4.88    3.06
   1   6  -2    3.40    1.20
   1   6  -2    8.20    3.73
   1   6  -2    4.71    2.34
   1   6  -1   18.88    4.56
   1   6  -1   14.34    2.68
   1   6  -1   15.68    2.40
   1   6   0  337.44   24.79
   1   6   0  312.76   24.82
   1   6   0  365.73   28.45
   1   6   1   45.29    5.90
   1   6   1   49.95    5.15
   1   6   1   56.69    6.48
   1   6   2   17.59    3.71
   1   6   2   23.64    4.03
   1   6   2   20.98    2.99
   1   6   3   19.69    3.84
   1   6   3   27.72    4.37
   1   6   4   75.89    8.39
   1   6   4   88.54    8.66
   1   6   5   18.77    3.68
   1   6   5   15.92    3.42
   1   6   5   16.84    3.67
   1   6   6  103.07    9.86
   1   6   7    1.28    1.35
   1   6   7   -0.26    1.85
   1   6   8    4.81    1.70
  -1  -6  -8    1.09    1.36
   1   6   9    0.89    0.85
  -1  -6  -9   -0.21    1.00
   1   7 -12   61.32    6.81
   1   7 -11   25.76    4.78
   1   7 -10   14.56    4.13
   1   7  -9   28.11    3.64
   1   7  -9   25.97    5.50
   1   7  -8  111.33   11.10
   1   7  -8  122.67   10.13
   1   7  -8  142.10   13.32
   1   7  -7    0.92    3.33
   1   7  -7    0.94    2.81
   1   7  -7    2.44    1.38
   1   7  -6  125.44   12.11
   1   7  -6  153.49   14.36
   1   7  -6  124.84   10.45
   1   7  -5   40.19    4.35
   1   7  -5   28.56    4.22
   1   7  -5   47.68    6.50
   1   7  -4   22.37    5.13
   1   7  -4   19.39    2.96
   1   7  -4   16.83    3.14
   1   7  -4   26.58    4.57
   1   7  -3    0.23    1.10
   1   7  -3    1.05    1.03
   1   7  -2  131.21    9.69
   1   7  -2   98.94    9.75
   1   7  -1    0.23    1.11
   1   7  -1    0.17    0.93
   1   7  -1   -0.28    1.79
   1   7   0   49.71    6.02
   1   7   0   81.67    7.65
   1   7   1   -0.60    2.03
   1   7   2   37.83    5.88
   1   7   2   52.82    6.42
   1   7   3   18.01    3.77
   1   7   3   17.36    3.60
   1   7   3   26.17    4.14
   1   7   4  141.01   12.28
   1   7   4  100.49   11.62
   1   7   5    0.25    1.23
   1   7   5   -0.73    1.71
   1   7   5   -0.82    1.61
   1   7   5    0.51    1.49
   1   7   6    8.04    2.26
   1   7   6    8.36    2.49
  -1  -7  -7    1.07    1.06
   1   7   7    1.88    1.20
   1   7   7    0.17    1.25
   1   8 -11    5.15    1.51
   1   8 -10   35.79    4.29
   1   8  -9    6.84    2.28
   1   8  -9   11.05    2.03
   1   8  -8    8.17    2.48
   1   8  -8    9.28    1.93
   1   8  -7   42.45    5.48
   1   8  -7   44.83    4.70
   1   8  -6    7.95    2.78
   1   8  -6    6.99    1.83
   1   8  -5   23.71    4.10
   1   8  -5   23.10    3.23
   1   8  -4  176.07   13.45
   1   8  -3   54.19    5.36
   1   8  -2   38.23    4.18
   1   8  -1    5.05    2.17
   1   8   0    8.40    2.36
   1   8   0    9.13    2.66
   1   8   1    3.31    1.99
   1   8   1    0.53    1.49
   1   8   2   23.21    4.02
   1   8   2   28.78    4.32
   1   8   2   36.03    4.74
   1   8   3    2.66    1.81
   1   8   3    1.20    1.71
   1   8   3    0.46    1.54
   1   8   4    4.48    1.92
   1   8   4    2.88    1.66
   1   8   5   -0.34    1.24
   1   8   5    0.47    1.20
   1   9  -8   40.30    4.26
   1   9  -8   42.78    3.98
   1   9  -7   67.99    6.06
   1   9  -7   60.22    5.42
   1   9  -6    7.70    2.46
   1   9  -6   13.89    2.04
   1   9  -5   37.89    3.89
   1   9  -4    1.18    1.01
   1   9  -3   28.82    3.18
   1   9  -2   68.47    5.78
   1   9  -1    7.75    2.50
   1   9   0   -0.18    1.51
   1   9   1   15.19    2.72
   1   9   2   84.74    7.27
  -2  10   2    3.57    1.24
  -2  10   1   14.13    2.23
  -2  10   1   14.04    1.70
  -2  10   0   27.95    2.69
  -2  10   0   25.20    3.21
  -2  10  -1    2.27    0.86
  -2  10  -2   53.09    4.46
  -2  10  -3   12.30    1.68
  -2  10  -4    8.73    1.38
  -2  10  -5    2.15    1.02
  -2  10  -6   49.12    4.36
  -2   9   5   50.08    4.82
  -2   9   4   58.83    5.66
  -2   9   3    5.14    1.82
  -2   9   3    5.52    1.25
  -2   9   2    1.31    0.86
  -2   9   1    4.70    1.34
  -2   9   0  115.39   11.64
  -2   9   0   89.30    7.62
  -2   9  -1  187.18   15.84
  -2   9  -1  141.14   11.21
  -2   9  -2   64.31    8.79
  -2   9  -2   57.62    5.36
  -2   9  -2   58.03    6.09
  -2   9  -3   29.77    4.11
  -2   9  -3   37.20    6.86
  -2   9  -3   32.97    3.57
  -2   9  -4    1.32    3.22
  -2   9  -4    0.20    1.35
  -2   9  -4    1.70    1.03
  -2   9  -5   56.28    7.75
  -2   9  -5   45.58    5.09
  -2   9  -6   20.02    3.01
  -2   9  -7    4.64    1.55
  -2   9  -7    5.87    1.72
  -2   9  -8   18.04    2.51
  -2   9  -8   16.19    2.42
  -2   9  -9   -0.10    0.94
  -2   8   7   16.96    2.41
  -2   8   6   45.45    4.84
  -2   8   5   25.07    3.61
  -2   8   5   23.29    3.60
  -2   8   4    3.05    1.65
  -2   8   3   38.96    5.04
  -2   8   2   22.11    3.85
  -2   8   1    2.42    1.72
  -2   8   1    1.59    3.64
  -2   8   0  340.84   30.59
  -2   8   0  376.58   27.62
  -2   8   0  421.03   28.17
  -2   8   0  374.48   26.60
  -2   8  -1   48.58    8.50
  -2   8  -1   54.12    5.16
  -2   8  -1   42.37    5.59
  -2   8  -2    2.86    3.94
  -2   8  -2    1.66    1.17
  -2   8  -2    1.02    1.50
  -2   8  -3   57.68    9.18
  -2   8  -3   69.31    6.76
  -2   8  -3   62.59    5.85
  -2   8  -3   59.38    6.72
  -2   8  -4   85.14    7.87
  -2   8  -4   88.04    7.19
  -2   8  -4   78.13   10.55
  -2   8  -4   74.15    7.89
  -2   8  -5    9.84    2.54
  -2   8  -5   10.67    2.61
  -2   8  -6   88.69    7.73
  -2   8  -6   71.85    7.49
  -2   8  -7    1.62    1.60
  -2   8  -7    2.07    1.45
  -2   8  -8   27.73    3.62
  -2   8  -8   20.07    3.20
  -2   8  -9  105.48    9.35
  -2   8  -9  132.58   10.13
  -2   8 -10   11.36    2.16
  -2   8 -10   15.09    2.23
  -2   8 -11    3.54    1.20
  -2   8 -11    2.96    1.06
  -2   7   9   33.25    3.46
  -2   7   9   35.94    3.85
  -2   7   8    0.99    1.14
  -2   7   8    0.32    0.88
  -2   7   7   12.65    2.70
  -2   7   7   11.66    2.29
  -2   7   6   37.08    4.58
  -2   7   6   39.71    5.12
  -2   7   5   13.47    2.76
  -2   7   5   17.82    3.46
  -2   7   4   50.06    6.08
  -2   7   4   43.04    5.28
  -2   7   3    6.19    2.01
  -2   7   3    8.97    2.66
  -2   7   2    5.54    2.03
  -2   7   2    3.24    1.94
  -2   7   1    2.75    3.50
  -2   7   1   11.63    2.89
  -2   7   1   11.60    2.86
  -2   7   1    9.07    2.65
  -2   7   0    4.52    3.70
  -2   7   0    4.10    2.93
  -2   7   0   11.37    2.75
  -2   7   0    5.33    2.25
  -2   7  -1    0.57    3.25
  -2   7  -1   -0.59    2.26
  -2   7  -1    0.26    1.53
  -2   7  -1    0.28    1.38
  -2   7  -2   45.26    5.07
  -2   7  -2   40.08    7.48
  -2   7  -2   45.88    4.44
  -2   7  -2   39.36    5.13
  -2   7  -2   17.54    5.53
  -2   7  -2   30.36    5.76
  -2   7  -2   61.62    6.71
  -2   7  -3   93.79   12.19
  -2   7  -3  117.71    9.78
  -2   7  -3  106.16    9.87
  -2   7  -3   95.86   10.92
  -2   7  -3   55.24   10.55
  -2   7  -3  133.95    9.19
  -2   7  -3  142.39   11.77
  -2   7  -4   17.52    5.36
  -2   7  -4   13.91    3.13
  -2   7  -4   23.71    4.02
  -2   7  -4   27.68    4.66
  -2   7  -4   15.38    3.98
  -2   7  -4    5.59    3.37
  -2   7  -4   17.79    3.50
  -2   7  -4   20.09    3.42
  -2   7  -5   80.25    8.81
  -2   7  -5   56.90    6.70
  -2   7  -5   74.78    7.84
  -2   7  -5   80.26    8.15
  -2   7  -6   15.14    3.57
  -2   7  -6   18.18    3.30
  -2   7  -7   62.72    6.87
  -2   7  -7   79.28    7.87
  -2   7  -8   24.46    3.92
  -2   7  -8   25.55    4.26
  -2   7  -9    0.38    1.28
  -2   7  -9    1.28    1.75
  -2   7  -9    1.00    1.87
  -2   7 -10   89.55    8.56
  -2   7 -10  103.79    9.19
  -2   7 -10  113.37    8.83
  -2   7 -11    0.16    1.20
  -2   7 -11    1.10    1.62
  -2   7 -11   -0.46    1.10
  -2   7 -12    3.94    1.41
  -2   7 -12    7.05    1.57
  -2   7 -12    7.43    1.79
  -2   6  11    7.75    1.61
  -2   6  10   13.14    2.46
  -2   6   9    5.38    1.87
  -2   6   9    3.39    1.45
  -2   6   8  159.58   13.01
  -2   6   8  142.58   11.92
  -2   6   7    8.06    2.11
  -2   6   7   11.25    2.89
  -2   6   6  188.48   14.96
  -2   6   6  163.09   13.73
  -2   6   5    0.23    1.15
  -2   6   5    0.81    1.27
  -2   6   5   -0.31    1.30
  -2   6   4   38.99    5.29
  -2   6   4   33.66    4.54
  -2   6   4   49.51    6.37
  -2   6   3   16.41    3.54
  -2   6   3    9.05    2.25
  -2   6   3    9.51    2.61
  -2   6   2  859.96   55.03
  -2   6   2  829.98   55.18
  -2   6   2  922.12   56.03
  -2   6   1   73.11    6.64
  -2   6   1   59.77    5.67
  -2   6   1   51.38    5.65
  -2   6   1   19.59    4.76
  -2   6   1   64.61    6.42
  -2   6   1   22.24    5.59
  -2   6   0   92.80    7.50
  -2   6   0   23.35    6.24
  -2   6   0   90.31    7.21
  -2   6   0   29.49    5.80
  -2   6   0   96.20    7.79
  -2   6  -1   37.72    4.29
  -2   6  -1   49.90    5.25
  -2   6  -1   33.94    4.42
  -2   6  -1   21.32    4.55
  -2   6  -1   12.46    4.67
  -2   6  -1   39.61    4.88
  -2   6  -2   70.34    6.42
  -2   6  -2   79.53    7.14
  -2   6  -2   94.39    7.52
  -2   6  -2   39.53    6.71
  -2   6  -2   61.83    6.46
  -2   6  -2   96.25    8.18
  -2   6  -2  101.63    7.81
  -2   6  -3    5.38    2.00
  -2   6  -3    4.33    1.80
  -2   6  -3    4.38    1.85
  -2   6  -3    0.73    2.35
  -2   6  -3    3.43    1.94
  -2   6  -3    1.51    1.83
  -2   6  -4  307.45   23.73
  -2   6  -4  162.97   24.36
  -2   6  -4  471.22   26.98
  -2   6  -4  394.86   25.91
  -2   6  -4  263.23   24.91
  -2   6  -4  382.07   24.86
  -2   6  -4  448.30   24.95
  -2   6  -5   31.14    4.98
  -2   6  -5   25.73    4.14
  -2   6  -5   26.29    4.63
  -2   6  -6  126.31   11.32
  -2   6  -7   61.86    7.50
  -2   6  -7  104.02   10.61
  -2   6  -8  413.27   28.19
  -2   6  -8  296.72   24.48
  -2   6  -9    5.14    3.55
  -2   6  -9    4.24    2.36
  -2   6 -10   12.44    4.06
  -2   6 -10   10.91    3.20
  -2   6 -10   14.50    2.82
  -2   6 -11    7.70    2.07
  -2   6 -11    7.07    2.46
  -2   6 -11   10.37    3.57
  -2   6 -12    4.95    2.07
  -2   6 -12    9.33    2.02
  -2   6 -13    5.87    1.59
  -2   6 -13    6.65    1.77
   2  -6  13    7.01    1.50
  -2   5  12    3.61    1.22
  -2   5  11    0.87    1.22
  -2   5  10    4.34    1.82
  -2   5   9    2.12    1.56
  -2   5   8   18.80    3.74
  -2   5   8   20.74    3.28
  -2   5   7    4.98    2.09
  -2   5   7    4.32    1.66
  -2   5   6   -0.30    1.26
  -2   5   6    1.04    1.06
   2  -5  -6   -0.56    2.25
  -2   5   6    1.20    1.61
  -2   5   5    3.16    1.34
  -2   5   5    4.45    1.83
  -2   5   5    4.78    2.06
   2  -5  -5    3.57    2.36
  -2   5   4  265.01   19.78
  -2   5   4  253.27   20.51
  -2   5   3   47.31    5.86
  -2   5   3   59.74    6.82
  -2   5   2   43.05    4.89
  -2   5   2   33.10    4.55
  -2   5   1   33.29    4.51
  -2   5   0   14.68    2.78
  -2   5  -1    6.14    1.74
  -2   5  -2  392.08   27.78
  -2   5  -3  173.09   11.06
  -2   5  -3   59.49    9.50
  -2   5  -4    4.28    1.81
  -2   5  -5   32.21    5.30
  -2   5  -6  184.59   16.36
  -2   5  -7   70.90    8.74
  -2   5  -8  115.62   12.09
  -2   5  -9   20.42    4.89
  -2   5 -10    2.11    1.65
  -2   5 -10    3.18    2.97
  -2   5 -11    1.01    1.47
  -2   5 -11    1.73    2.59
  -2   5 -12   61.19    6.01
  -2   5 -12   60.19    7.71
  -2   5 -13   -0.18    1.50
   2  -5  13    1.47    1.14
  -2   5 -13    3.58    2.29
  -2   4  13   17.51    2.57
  -2   4  12   17.09    3.09
  -2   4  11    4.26    2.04
  -2   4  10    0.94    1.49
  -2   4   9   12.68    3.14
  -2   4   8   89.77    9.50
   2  -4  -8  101.59   12.51
  -2   4   8  113.96   10.92
   2  -4  -7  124.84   13.17
  -2   4   7  119.16   10.91
   2  -4  -7  134.54   13.17
   2  -4  -6   10.05    3.64
  -2   4   6    3.27    1.79
  -2   4   6    6.37    2.14
   2  -4  -6    6.34    2.94
   2  -4  -5   12.98    3.55
  -2   4   5   11.94    2.59
  -2   4   5   13.67    2.91
   2  -4  -4   30.80    5.11
  -2   4   4   24.97    3.88
   2  -4  -3   54.20    6.97
  -2   4   3   51.57    5.90
   2  -4  -2   63.15    7.76
  -2   4   2   56.40    9.52
  -2   4   2   76.47    7.05
  -2   4   1    3.33    3.41
  -2   4   1    4.61    1.50
   2  -4  -1    1.08    1.80
  -2   4   0   21.63    6.53
  -2   4   0   49.74    4.89
  -2   4  -1   -0.67    3.21
  -2   4  -1   -0.18    0.62
  -2   4  -2  458.36   32.08
  -2   4  -2  563.22   32.95
  -2   4  -3  253.86   18.30
  -2   4  -3  263.46   18.43
  -2   4  -4  108.27    9.75
  -2   4  -4  114.34    9.81
  -2   4  -5    3.96    1.75
  -2   4  -6  376.30   28.94
  -2   4  -6  406.79   28.68
  -2   4  -7   12.78    3.09
  -2   4  -7   12.93    3.50
  -2   4  -8   43.29    6.11
  -2   4  -8   35.04    5.86
  -2   4  -9   35.97    6.01
  -2   4  -9   33.54    5.80
  -2   4 -10    7.73    2.20
  -2   4 -10    8.38    3.42
  -2   4 -11   13.15    4.15
  -2   4 -11   15.24    2.82
  -2   4 -12   55.44    5.77
  -2   4 -12   63.92    8.01
   2  -4  13    2.29    1.43
  -2   4 -13    1.65    2.12
   2  -4  14   -0.13    0.77
  -2   3  13   -0.23    1.05
  -2   3  12    9.36    2.61
  -2   3  11    0.63    1.56
   2  -3 -11    3.15    3.60
   2  -3 -10  212.74   18.31
  -2   3  10  136.06   13.21
  -2   3   9  281.13   22.65
  -2   3   9  249.00   21.50
  -2   3   8   73.33    8.27
  -2   3   8   95.57    9.43
  -2   3   7  347.35   24.78
  -2   3   7  278.55   23.67
  -2   3   6   29.03    4.04
   2  -3  -5  632.86   47.52
  -2   3   5  702.21   45.99
  -2   3   4   63.83    5.91
   2  -3  -4   50.29    6.67
  -2   3   3    1.17    0.78
   2  -3  -3    0.91    1.46
   2  -3  -2   14.53    3.15
  -2   3   2    5.99    4.33
  -2   3   2   12.73    2.13
   2  -3  -1 1168.95   83.48
  -2   3   1 1000.42   86.08
   2  -3   0   80.80    8.83
   2  -3   0   67.15    7.44
  -2   3   0   52.59    9.04
  -2   3  -1  355.06   32.41
   2  -3   1  461.74   29.48
  -2   3  -1  391.01   27.61
  -2   3  -2    7.62    3.87
  -2   3  -2    9.01    1.72
  -2   3  -2   10.52    1.64
  -2   3  -3  145.62   16.81
  -2   3  -3  172.12   13.50
  -2   3  -4  118.47    9.90
  -2   3  -5  376.85   26.81
  -2   3  -6  273.44   20.50
  -2   3  -7   24.68    4.80
  -2   3  -7   29.64    4.48
  -2   3  -7   27.42    4.19
  -2   3  -8   12.96    3.32
  -2   3  -8   11.22    3.03
   2  -3   9   28.67    4.18
  -2   3  -9   25.26    3.52
  -2   3  -9   33.80    5.49
   2  -3  10   85.88    8.40
  -2   3 -11   58.47    7.99
   2  -3  12    3.48    1.88
  -2   3 -12    8.11    3.25
   2  -3  13   24.97    3.64
   2  -3  14    1.19    0.94
  -2   2  14    9.43    2.24
  -2   2  13    2.18    1.60
   2  -2 -12    1.99    4.32
  -2   2  12    0.62    1.43
  -2   2  11   56.86    7.20
   2  -2 -11   99.88   12.16
  -2   2  10   59.08    7.20
   2  -2 -10   77.82   10.38
  -2   2   9   32.93    4.67
   2  -2  -9   33.48    6.59
   2  -2  -9   48.10    7.58
  -2   2   8   23.83    3.78
   2  -2  -8   25.15    5.97
   2  -2  -8   36.07    6.21
   2  -2  -7  369.44   29.64
   2  -2  -7  399.61   30.14
   2  -2  -6  102.34   10.44
   2  -2  -6  108.10   10.77
   2  -2  -5  456.29   32.03
   2  -2  -5  420.89   31.46
   2  -2  -4  184.29   14.52
   2  -2  -3  290.91   22.01
   2  -2  -2  119.05   10.48
  -2   2   2  111.99    8.47
   2  -2  -1  749.34   55.78
  -2   2   1  846.93   53.81
   2  -2   0  746.42   52.16
   2  -2   0  752.93   51.17
  -2   2  -1  147.79   10.51
  -2   2  -2   22.17    2.49
   2  -2   2   24.36    2.42
  -2   2  -3   91.10    7.57
  -2   2  -4   25.76    3.23
  -2   2  -5  187.35   14.28
  -2   2  -6  418.19   28.65
  -2   2  -6  391.28   28.52
  -2   2  -7   68.19    7.34
  -2   2  -7   67.89    7.29
  -2   2  -7   79.52    8.28
  -2   2  -8    7.07    2.41
   2  -2   8    5.03    1.75
  -2   2  -8    4.86    2.22
  -2   2  -9   53.08    6.83
   2  -2   9   50.11    5.64
  -2   2  -9   39.67    6.39
   2  -2  10  321.21   23.88
   2  -2  11    7.39    2.42
   2  -2  11    7.37    2.39
   2  -2  12   30.36    4.42
   2  -2  13   -0.43    1.24
   2  -2  14    3.53    1.61
   2  -2  14    7.92    1.77
  -2   1  14    0.48    1.23
  -2   1  13    0.59    1.59
   2  -1 -13    0.48    2.82
  -2   1  12   62.59    7.44
   2  -1 -12   93.86   12.47
  -2   1  11  284.62   24.07
   2  -1 -11  475.57   31.42
   2  -1 -10    8.33    4.71
   2  -1 -10    6.30    3.54
   2  -1  -9    5.02    3.34
   2  -1  -9    1.15    2.09
   2  -1  -8   73.00    9.68
   2  -1  -8   83.92   10.50
   2  -1  -7   20.52    4.43
   2  -1  -7   24.12    3.80
   2  -1  -7   32.29    5.40
   2  -1  -7   25.95    4.71
   2  -1  -6  537.39   38.87
   2  -1  -6  639.55   39.72
   2  -1  -6  571.84   38.55
   2  -1  -6  474.46   36.82
   2  -1  -5  628.33   42.47
   2  -1  -5  581.56   41.87
   2  -1  -4    5.42    1.81
   2  -1  -3  227.76   15.80
   2  -1  -3  269.72   18.44
   2  -1  -3  238.22   17.17
   2  -1  -2  318.05   21.55
   2  -1  -2  343.54   22.25
   2  -1  -2  307.12   23.78
   2  -1  -1 1013.98   74.97
   2  -1  -1 1121.76   73.01
   2  -1  -1 1185.48   73.16
   2  -1  -1 1099.74   74.72
   2  -1   0  271.35   17.38
   2  -1   0  252.78   16.76
   2  -1   0  245.34   16.61
   2  -1   0  232.85   17.81
   2  -1   0  201.81   18.67
   2  -1   1    9.22    1.29
   2  -1   1    6.76    3.74
   2  -1   1   11.22    1.32
   2  -1   2    7.69    1.45
   2  -1   2    7.57    1.14
   2  -1   2    7.86    1.06
   2  -1   3  126.31    9.95
   2  -1   3  135.11    9.61
  -2   1  -3  139.98   10.08
  -2   1  -4  233.33   16.30
   2  -1   4  221.89   16.24
   2  -1   5  134.79   11.14
  -2   1  -5  158.06   11.41
  -2   1  -6  904.95   59.22
  -2   1  -6  861.42   59.02
   2  -1   7    0.18    1.07
  -2   1  -7    0.51    1.21
  -2   1  -7    0.25    1.44
  -2   1  -7    1.89    1.62
   2  -1   8  112.24   10.19
  -2   1  -8  115.66   11.23
  -2   1  -8  116.53   11.34
  -2   1  -9   52.73    7.21
   2  -1   9   61.73    6.58
   2  -1   9   65.85    6.76
   2  -1  10  184.12   15.16
   2  -1  10  188.41   15.30
   2  -1  11    3.36    1.87
   2  -1  12    7.83    2.39
   2  -1  13   14.72    2.77
   2  -1  13   13.95    3.20
   2  -1  14   46.53    4.64
   2   0 -15   -0.33    2.06
   2   0 -14   30.63    5.88
  -2   0  14   26.04    4.15
  -2   0  13   34.63    5.04
   2   0 -13   45.52    7.60
   2   0 -12   73.17   11.62
   2   0 -11  301.28   27.24
   2   0 -10   54.97    9.18
   2   0 -10   73.07   10.08
   2   0  -9    7.59    2.70
   2   0  -9    7.53    3.27
   2   0  -9    9.68    4.45
   2   0  -8  134.05   13.11
   2   0  -8  114.15   11.37
   2   0  -8  151.39   12.72
   2   0  -7  264.86   18.48
   2   0  -7  236.93   19.11
   2   0  -6   92.44    9.05
   2   0  -6  130.28   10.58
   2   0  -6  114.16   10.89
   2   0  -6  115.54   10.18
   2   0  -5   23.15    3.52
   2   0  -5   16.83    2.70
   2   0  -5   20.57    3.62
   2   0  -5   19.39    3.21
   2   0  -4  412.71   27.93
   2   0  -4  349.80   27.83
   2   0  -4  364.81   27.42
   2   0  -3  593.05   34.32
   2   0  -3  501.52   34.96
   2   0  -3  476.89   32.44
   2   0  -2   50.52    5.96
   2   0  -2   56.78    5.28
   2   0  -2   68.80    4.75
   2   0  -2   60.96    6.83
   2   0  -1 1030.33   63.67
   2   0  -1  870.84   63.79
   2   0  -1  984.71   63.39
   2   0  -1 1100.57   65.09
   2   0   0  813.96   53.50
   2   0   0  830.38   53.28
   2   0   1    7.07    2.61
   2   0   1    8.11    1.15
   2   0   1    6.87    1.06
   2   0   1    6.75    1.56
   2   0   1    7.44    1.34
   2   0   1    6.69    0.87
   2   0   2  405.00   27.12
   2   0   2  435.53   27.24
  -2   0  -2  405.48   26.70
   2   0   2  401.29   27.64
   2   0   2  410.67   26.78
   2   0   3  105.98    9.02
   2   0   3  112.53    8.55
  -2   0  -3  103.04    8.05
   2   0   3  113.37    8.17
   2   0   4   26.97    3.25
  -2   0  -5    9.99    1.95
   2   0   5    7.51    1.88
   2   0   6 1021.68   67.79
  -2   0  -6 1006.03   67.55
   2   0   7   26.83    4.37
   2   0   7   33.65    4.11
   2   0   7   35.07    4.16
  -2   0  -7   32.61    4.65
   2   0   8   11.59    2.54
   2   0   8    9.04    2.36
  -2   0  -8   14.89    3.42
  -2   0  -8    6.65    2.54
   2   0   9    2.61    1.79
   2   0   9    5.02    2.07
  -2   0  -9    6.25    2.61
  -2   0  -9    4.97    2.41
   2   0  10    0.57    1.85
   2   0  11    0.86    1.50
   2   0  12   23.71    4.00
   2   0  13   16.20    2.84
   2   1 -15    3.37    2.75
   2   1 -15    3.13    2.32
   2   1 -14    3.37    3.43
   2   1 -13  268.43   23.59
   2   1 -12   49.58    8.30
   2   1 -11   29.48    7.37
   2   1 -10    1.20    3.83
   2   1  -9   81.20   10.29
   2   1  -9   76.05   10.33
   2   1  -8   23.52    5.00
   2   1  -7 1086.80   74.83
   2   1  -6  205.83   15.98
   2   1  -5  788.46   52.82
   2   1  -4   69.51    6.85
   2   1  -4   80.75    6.64
   2   1  -3  106.40    8.68
   2   1  -3  125.58    8.48
   2   1  -2   39.03    4.83
   2   1  -2   33.17    2.74
   2   1  -2   34.76    3.52
   2   1  -1  121.79    9.45
   2   1  -1  108.65    7.81
   2   1   0   18.36    1.89
   2   1   0   17.60    2.77
   2   1   0   19.14    2.20
   2   1   1  162.10   12.06
   2   1   1  140.80   10.63
   2   1   1  164.10   11.33
   2   1   1  151.99   11.06
   2   1   2   15.22    2.84
   2   1   2   15.39    2.23
   2   1   2   17.18    2.00
   2   1   2   15.45    2.40
   2   1   3 1463.28   96.00
  -2  -1  -3 1417.58   94.54
   2   1   3 1549.38   96.68
   2   1   4   47.84    5.47
  -2  -1  -4   42.38    4.29
   2   1   5   67.56    7.64
   2   1   5   71.90    6.97
  -2  -1  -5   67.88    6.36
   2   1   6   16.84    3.35
  -2  -1  -6   17.06    3.01
   2   1   6   18.17    3.90
   2   1   6   17.05    2.74
   2   1   7  263.38   24.85
   2   1   7  273.49   23.27
   2   1   7  299.17   22.30
   2   1   8  110.71   13.09
  -2  -1  -8  144.42   11.83
   2   1   8  106.77   11.33
   2   1   8  109.03   10.24
  -2  -1  -9  342.91   24.53
   2   1   9  274.54   22.43
   2   1  10    0.30    1.75
  -2  -1 -10    4.35    2.83
   2   1  11   -0.28    1.35
   2   1  12   11.26    2.61
   2   1  13   49.61    5.08
   2   2 -15   79.20    9.00
   2   2 -15   65.18    8.11
   2   2 -14   19.86    4.23
   2   2 -14   22.53    5.40
   2   2 -13  111.99   13.03
   2   2 -12   80.59   10.75
   2   2 -11    3.58    3.76
   2   2 -10    2.92    2.42
  -2  -2  10    3.77    2.22
   2   2 -10    6.32    3.61
   2   2  -9 1020.83   56.28
   2   2  -9  718.84   52.80
   2   2  -8   23.04    4.01
   2   2  -8   17.27    2.53
   2   2  -8   22.50    4.34
   2   2  -8   27.89    5.49
   2   2  -7    0.33    1.13
   2   2  -6   18.93    3.41
   2   2  -5  726.00   49.54
   2   2  -4   23.41    2.63
   2   2  -4   22.82    2.26
   2   2  -4   22.22    3.12
   2   2  -3  977.23   58.12
   2   2  -3  887.59   56.58
   2   2  -3  899.61   57.04
   2   2  -2   69.45    7.62
   2   2  -2   73.12    6.39
   2   2  -2   76.43    5.74
   2   2  -2   78.21    5.82
   2   2  -1 1684.82  110.01
   2   2  -1 1754.05  108.67
   2   2  -1 1674.42  107.77
   2   2  -1 1620.61  107.67
   2   2   0   31.79    4.40
   2   2   0   36.79    3.52
   2   2   0   34.04    3.64
   2   2   0   33.64    3.02
   2   2   1  557.86   39.37
   2   2   1  565.54   37.10
   2   2   2   71.82    7.04
   2   2   2   71.11    7.87
   2   2   3    7.94    2.81
   2   2   3    4.28    1.68
   2   2   4   86.56    9.82
   2   2   4   89.96    9.21
   2   2   5   37.16    6.46
   2   2   5   33.91    5.42
   2   2   6    7.72    3.70
   2   2   6    6.70    2.60
   2   2   6    8.51    2.18
   2   2   6    8.23    2.78
   2   2   7  616.07   50.30
   2   2   7  626.20   47.93
   2   2   7  630.98   46.37
   2   2   7  637.25   49.07
  -2  -2  -8    2.78    1.99
   2   2   8    0.29    1.39
  -2  -2  -9    1.98    2.33
   2   2   9    1.83    1.84
  -2  -2 -10   -1.66    2.19
   2   2  10    0.30    1.37
   2   2  11  122.82   11.16
  -2  -2 -11  136.91   12.90
   2   2  12    0.20    1.06
   2   3 -15    1.38    1.86
   2   3 -14   46.67    7.48
   2   3 -14   40.48    5.96
   2   3 -13   33.48    5.77
   2   3 -13   37.80    7.19
   2   3 -12    7.65    3.45
   2   3 -12    8.37    4.70
   2   3 -11   29.43    6.36
   2   3 -10   17.39    4.75
   2   3 -10   21.85    5.37
   2   3 -10   14.82    2.80
  -2  -3  10   16.77    3.91
  -2  -3   9  110.21   10.81
   2   3  -9  127.03   11.95
   2   3  -9   97.87    9.07
   2   3  -9  114.15   11.63
   2   3  -8   41.17    5.78
   2   3  -8   31.46    3.70
   2   3  -8   43.61    5.83
   2   3  -7  301.24   21.99
   2   3  -7  269.39   21.84
   2   3  -6    0.54    1.04
   2   3  -5   41.75    4.84
   2   3  -5   49.36    4.43
   2   3  -5   53.80    5.62
   2   3  -4   48.52    5.00
   2   3  -4   50.22    5.25
   2   3  -4   46.39    4.36
   2   3  -4   46.47    4.58
   2   3  -4   59.86    5.62
   2   3  -3  163.77   12.53
   2   3  -3  160.30   11.61
   2   3  -3  157.79   11.41
   2   3  -3  147.11   11.95
   2   3  -2    1.02    2.14
   2   3  -2    3.49    1.69
   2   3  -2    2.83    0.83
   2   3  -2    2.63    0.85
   2   3  -1    2.86    2.28
   2   3  -1    6.06    1.78
   2   3  -1    3.61    0.92
   2   3   0    0.99    1.29
   2   3   0    0.99    0.64
   2   3   1   14.58    3.84
   2   3   1   20.48    3.33
   2   3   1   22.83    2.56
   2   3   2   82.22    9.55
   2   3   3   26.51    4.41
   2   3   3   28.25    5.44
   2   3   4   -1.07    2.64
   2   3   4    0.11    0.60
   2   3   4    0.78    1.32
   2   3   5   48.87    8.29
   2   3   5   48.96    6.70
   2   3   5   51.09    5.79
   2   3   5   49.57    7.12
   2   3   6    3.42    3.60
   2   3   6    2.15    2.40
   2   3   6    2.00    1.93
   2   3   6    3.59    1.67
   2   3   7   52.54    6.42
   2   3   8    7.87    2.63
  -2  -3  -8    9.31    3.06
   2   3   9    8.57    2.60
  -2  -3  -9   15.15    3.90
   2   3  10   -0.27    1.43
  -2  -3 -10   -0.38    1.82
   2   3  11   35.18    4.43
  -2  -3 -11   34.43    5.24
   2   4 -14   38.67    5.64
   2   4 -13    1.10    2.66
   2   4 -12   21.25    5.06
   2   4 -12   24.49    5.83
   2   4 -11   13.51    4.23
   2   4 -11    7.83    4.34
   2   4 -10  320.15   23.17
   2   4 -10  254.40   19.98
   2   4  -9   93.83    9.78
   2   4  -9   79.65    7.36
  -2  -4   9   74.65    8.65
  -2  -4   8   58.82    7.03
   2   4  -8   57.77    5.55
   2   4  -8   76.44    8.43
   2   4  -8   79.43    8.88
   2   4  -8   64.61    5.99
   2   4  -7   13.57    3.70
   2   4  -7   17.45    4.08
   2   4  -7    8.65    1.68
   2   4  -7   12.53    2.04
   2   4  -6   35.84    4.72
   2   4  -6   37.48    5.51
   2   4  -6   41.82    5.70
   2   4  -6   30.40    3.41
   2   4  -6   32.28    3.41
   2   4  -5  292.00   21.00
   2   4  -5  282.80   21.52
   2   4  -5  276.17   21.52
   2   4  -4  538.11   37.32
   2   4  -4  521.17   35.77
   2   4  -4  524.57   36.06
   2   4  -3   17.30    3.32
   2   4  -3   13.77    2.24
   2   4  -3   13.35    2.27
   2   4  -2  489.90   32.52
   2   4  -2  427.87   30.62
   2   4  -1  478.55   32.77
   2   4  -1  437.97   30.89
   2   4   0   30.91    4.60
   2   4   1  417.98   29.02
   2   4   2    2.10    2.86
   2   4   2    3.42    1.65
   2   4   2    5.33    1.37
   2   4   2    3.63    1.10
   2   4   3    5.33    3.51
   2   4   3    9.02    1.67
   2   4   3    8.96    2.34
   2   4   4    0.66    2.81
   2   4   4    4.53    2.36
   2   4   4    2.27    1.75
   2   4   4    1.16    1.81
   2   4   5  402.97   29.22
   2   4   5  436.44   27.42
   2   4   6   59.00    6.98
   2   4   7    5.19    2.37
   2   4   8   20.13    3.96
  -2  -4  -8   28.42    4.90
   2   4   9    1.91    1.56
  -2  -4  -9    1.07    1.99
   2   4  10    0.86    1.17
  -2  -4 -10    1.87    1.91
   2   5 -14    1.29    1.98
   2   5 -13   56.37    7.30
   2   5 -12   53.39    7.50
   2   5 -12   53.61    6.60
   2   5 -11   85.84    9.36
   2   5 -11   97.40   10.70
   2   5 -10    3.02    2.92
   2   5 -10    4.46    3.61
   2   5  -9    3.09    2.95
   2   5  -9    6.68    3.82
   2   5  -9    5.08    1.78
   2   5  -9    2.75    1.26
   2   5  -8   19.19    5.05
   2   5  -8   18.43    4.35
   2   5  -8   18.91    2.91
   2   5  -8   15.63    2.55
   2   5  -7   54.93    5.31
   2   5  -7   54.44    7.90
   2   5  -7   64.57    7.36
   2   5  -7   54.09    7.10
   2   5  -7   53.07    5.33
   2   5  -6  264.19   21.25
   2   5  -6  274.80   20.42
   2   5  -6  247.83   17.87
   2   5  -6  222.83   17.74
   2   5  -6  284.54   20.16
   2   5  -5   43.37    6.36
   2   5  -5   50.61    6.31
   2   5  -5   43.87    6.46
   2   5  -5   48.12    4.59
   2   5  -5   50.72    4.91
   2   5  -5   44.03    4.62
   2   5  -4  661.36   42.60
   2   5  -4  625.64   41.76
   2   5  -4  650.32   40.71
   2   5  -4  625.94   43.08
   2   5  -4  569.56   40.14
   2   5  -4  615.33   43.57
   2   5  -4  546.39   40.32
   2   5  -3   19.50    3.86
   2   5  -3   20.17    4.24
   2   5  -3   15.82    2.26
   2   5  -3   19.66    2.68
   2   5  -3   15.32    2.40
   2   5  -3   19.45    4.47
   2   5  -2   46.81    6.52
   2   5  -2   41.04    6.53
   2   5  -2   45.62    4.85
   2   5  -2   56.15    6.49
   2   5  -2   42.21    4.47
   2   5  -1  101.92   10.78
   2   5  -1  100.60   10.91
   2   5  -1  105.86    8.77
   2   5  -1  103.85    8.51
   2   5  -1  101.68    8.97
   2   5  -1  104.24    9.24
   2   5   0   13.49    2.76
   2   5   0   13.06    3.51
   2   5   0   12.00    2.17
   2   5   0    8.82    1.98
   2   5   1   51.52    5.04
   2   5   1   44.99    5.53
   2   5   2    2.97    1.26
   2   5   2    0.75    1.93
   2   5   3   67.90    6.19
   2   5   3   64.95    7.11
   2   5   3   67.99    7.37
   2   5   4  324.92   23.82
   2   5   4  306.25   23.70
   2   5   5   54.26    6.55
   2   5   5   61.20    6.88
   2   5   6   24.62    4.41
   2   5   6   27.40    4.68
  -2  -5  -7   -0.69    2.12
   2   5   7    1.50    1.49
   2   5   8   18.63    3.30
  -2  -5  -8   21.59    3.94
   2   5   9   25.48    3.50
  -2  -5  -9   26.40    4.12
   2   6 -13    5.22    2.67
   2   6 -12   85.85    9.37
   2   6 -11   10.82    3.29
   2   6 -11   11.73    4.10
   2   6 -10  159.20   15.45
   2   6 -10  156.60   12.78
   2   6 -10  168.87   14.25
   2   6  -9   12.70    4.30
   2   6  -9    9.41    2.34
   2   6  -9    8.55    3.79
   2   6  -8    5.46    1.86
   2   6  -8    7.27    4.26
   2   6  -8    6.82    3.43
   2   6  -8    5.65    3.84
   2   6  -7  206.00   18.09
   2   6  -7  221.08   19.48
   2   6  -7  208.71   15.84
   2   6  -7  211.98   18.10
   2   6  -6  165.50   15.95
   2   6  -6  153.02   14.58
   2   6  -6  165.94   14.97
   2   6  -6  158.72   12.45
   2   6  -5   10.65    3.84
   2   6  -5   10.12    4.00
   2   6  -5   10.61    2.10
   2   6  -5    9.21    2.24
   2   6  -4   33.15    5.79
   2   6  -4   36.84    6.21
   2   6  -4   31.88    3.77
   2   6  -4   32.91    4.17
   2   6  -3   32.74    6.30
   2   6  -3   28.67    5.43
   2   6  -3   27.89    3.42
   2   6  -3   26.74    3.69
   2   6  -2    0.77    3.14
   2   6  -2    1.23    1.08
   2   6  -1  163.51   13.40
   2   6  -1  169.02   13.42
   2   6  -1  168.56   14.24
   2   6  -1  181.48   14.17
   2   6   0    7.65    1.96
   2   6   0    8.38    2.10
   2   6   0   11.54    2.88
   2   6   0    5.33    2.36
   2   6   1   12.12    3.07
   2   6   1   10.25    2.24
   2   6   1   10.20    3.18
   2   6   2    1.76    1.42
   2   6   2    1.19    2.06
   2   6   2    2.54    2.63
   2   6   3  272.67   20.86
   2   6   3  321.92   22.69
   2   6   3  292.65   22.49
   2   6   4   14.52    3.39
   2   6   4   15.60    3.89
   2   6   4   21.61    4.06
   2   6   5   -0.31    2.06
   2   6   5    1.11    1.74
   2   6   6   -0.81    1.89
   2   6   7    2.60    1.90
  -2  -6  -7    0.83    1.32
  -2  -6  -8    1.13    1.12
   2   7 -12  103.67    9.70
   2   7 -11   -0.32    2.40
   2   7 -10    3.79    3.14
   2   7 -10    3.63    2.66
   2   7 -10    2.29    1.32
   2   7  -9   48.23    7.38
   2   7  -9   49.76    6.59
   2   7  -9   52.38    5.41
   2   7  -8  114.87   11.12
   2   7  -8  116.17   12.33
   2   7  -8  110.05    9.48
   2   7  -7   31.17    5.72
   2   7  -7   29.88    3.89
   2   7  -6    4.17    3.64
   2   7  -6    3.84    1.71
   2   7  -6    2.58    1.57
   2   7  -5   75.91    8.78
   2   7  -5   67.07    6.11
   2   7  -4    7.39    1.80
   2   7  -4    3.07    1.60
   2   7  -3   35.44    4.74
   2   7  -3   45.00    4.55
   2   7  -2  165.10   13.42
   2   7  -1   15.05    3.31
   2   7  -1   11.15    2.63
   2   7   0   12.98    3.20
   2   7   0   13.51    3.32
   2   7   1    8.37    2.61
   2   7   1    2.53    2.09
   2   7   1    4.74    2.31
   2   7   2    1.85    1.98
   2   7   2    6.77    2.59
   2   7   2    2.84    2.10
   2   7   3    3.62    2.20
   2   7   3    4.64    2.21
   2   7   4    1.10    1.62
   2   7   4    1.81    1.72
  -2  -7  -5    1.74    1.52
   2   7   5    0.24    1.45
   2   7   5    1.93    1.69
  -2  -7  -6    0.62    1.03
   2   7   6    1.28    1.51
   2   8 -10    7.31    1.57
   2   8 -10    7.52    1.93
   2   8  -9   31.21    3.48
   2   8  -9   26.43    3.82
   2   8  -8   98.67    8.22
   2   8  -7   74.21    6.67
   2   8  -6    5.00    2.43
   2   8  -6   12.35    2.24
   2   8  -5    0.34    2.01
   2   8  -5    1.33    1.16
   2   8  -4   33.56    3.84
   2   8  -3   11.93    2.14
   2   8  -2   13.45    3.52
   2   8  -1   59.85    7.25
   2   8   0    0.52    1.72
   2   8   1   -0.25    1.74
   2   8   2   12.14    2.85
   2   8   2   10.52    2.62
   2   8   3    9.15    2.36
   2   8   3    5.33    2.00
   2   9  -7   10.47    1.67
   2   9  -6   11.93    1.81
   2   9  -6    6.29    2.15
   2   9  -5   18.70    3.57
   2   9  -5   30.72    3.03
   2   9  -4  115.03   12.51
   2   9  -4  195.14   11.97
   2   9  -3    3.80    2.05
   2   9  -2   15.82    3.13
   2   9  -1    1.83    1.53
  -3  10   2    0.31    0.47
  -3  10   2   -0.56    1.00
  -3  10   1   38.65    3.45
  -3  10   1   44.65    4.23
  -3  10   0    3.06    2.40
  -3  10   0    1.74    0.74
  -3  10  -1   23.75    4.27
  -3  10  -1   16.50    1.98
  -3  10  -2    9.77    3.35
  -3  10  -2    5.45    1.08
  -3  10  -3    0.28    2.26
  -3  10  -3    2.01    0.77
  -3  10  -4   33.50    4.97
   3 -10   5   24.58    2.52
   3 -10   6    6.52    1.10
  -3   9   5   80.99    6.62
  -3   9   4    5.13    1.17
  -3   9   4    8.17    1.67
  -3   9   4    3.68    1.56
  -3   9   3    9.87    1.65
  -3   9   2  128.00    9.71
  -3   9   1  184.24   15.46
  -3   9   1  149.68   11.55
  -3   9   0    3.51    3.51
  -3   9   0    1.70    1.01
  -3   9  -1   31.65    6.37
  -3   9  -1   24.69    2.99
  -3   9  -2    5.07    4.27
  -3   9  -2    9.25    1.68
  -3   9  -2    5.48    1.85
  -3   9  -3   10.67    4.24
  -3   9  -3    6.58    1.98
  -3   9  -4   51.30    7.45
  -3   9  -4   43.01    4.75
  -3   9  -5  106.07    8.74
  -3   9  -6   33.04    3.62
   3  -9   6   29.21    3.31
  -3   9  -7    7.01    1.67
  -3   9  -8    5.04    1.36
  -3   9  -9    5.60    1.18
  -3   8   8    1.91    0.83
  -3   8   7   16.45    2.46
  -3   8   6  140.55   11.22
  -3   8   5   39.90    4.71
  -3   8   4   45.76    5.37
  -3   8   3   16.70    3.13
  -3   8   2   52.16    5.99
  -3   8   1   70.40    9.92
  -3   8   1   72.58    7.40
  -3   8   0   89.63   11.61
  -3   8  -1   99.03    8.16
  -3   8  -1   86.99    8.71
  -3   8  -2    9.54    4.93
  -3   8  -2    5.65    2.17
  -3   8  -2    4.41    1.36
  -3   8  -2    4.61    2.06
  -3   8  -3  297.39   23.69
  -3   8  -3  409.23   29.19
  -3   8  -3  409.32   25.11
  -3   8  -3  377.21   26.65
  -3   8  -3  289.99   23.95
  -3   8  -4  103.96   11.39
  -3   8  -4   72.92    7.03
  -3   8  -4   63.84    6.99
  -3   8  -4   97.08    9.59
  -3   8  -5   64.20    6.59
  -3   8  -5   85.98    8.79
  -3   8  -6   24.76    3.53
  -3   8  -7    5.46    2.04
   3  -8   7    6.21    1.71
  -3   8  -7    4.83    2.15
  -3   8  -8    2.02    1.39
  -3   8  -8    3.04    1.69
  -3   8  -9   60.17    5.96
  -3   8  -9   82.10    6.39
  -3   8  -9   73.41    6.56
  -3   8 -10    1.07    1.04
  -3   8 -10    2.43    1.07
  -3   8 -11    6.42    1.26
  -3   7   9    4.78    1.47
  -3   7   8    0.99    1.22
  -3   7   7  258.09   19.41
  -3   7   6    0.51    1.46
  -3   7   5    1.36    1.67
  -3   7   4    3.48    1.61
  -3   7   4    3.06    1.82
  -3   7   3    1.12    1.60
  -3   7   2   23.95    4.15
  -3   7   2   18.99    3.61
  -3   7   1  372.18   26.55
  -3   7   1  432.66   27.41
  -3   7   1  340.33   27.33
  -3   7   1  366.12   27.14
  -3   7   0    9.80    2.68
  -3   7   0   16.88    3.33
  -3   7   0    9.77    2.72
  -3   7   0   10.35    3.73
  -3   7   0   10.83    2.65
  -3   7   0    9.61    4.27
  -3   7  -1  107.32   14.50
  -3   7  -1  173.36   13.09
  -3   7  -1  158.81   14.33
  -3   7  -1  127.70   11.97
  -3   7  -1  170.70   13.09
  -3   7  -2    3.93    1.87
  -3   7  -2    2.38    3.33
  -3   7  -2    4.43    3.18
  -3   7  -2    5.65    2.14
  -3   7  -2    3.97    1.91
  -3   7  -3   55.02    5.78
  -3   7  -3   46.88    8.45
  -3   7  -3   73.41    6.91
  -3   7  -3   68.11    8.31
  -3   7  -3   46.92    5.77
  -3   7  -4   76.84    9.90
  -3   7  -4   41.79    5.48
  -3   7  -4   49.10    6.07
  -3   7  -4   68.95    6.70
  -3   7  -4   87.65    9.00
  -3   7  -5    3.07    1.79
  -3   7  -5    4.26    2.06
  -3   7  -6   62.01    6.34
  -3   7  -6   62.72    6.75
  -3   7  -7    8.10    2.66
  -3   7  -7    2.83    1.81
  -3   7  -8   -0.97    1.80
  -3   7  -8    1.88    2.08
  -3   7  -9   78.36    7.34
  -3   7  -9   88.43    7.96
  -3   7 -10    2.91    1.52
  -3   7 -10    2.96    1.78
  -3   7 -10    5.15    1.62
  -3   7 -11    0.88    1.25
  -3   7 -11    0.26    1.02
  -3   7 -11    0.12    1.03
  -3   7 -12    4.71    1.30
  -3   7 -12    3.88    1.13
  -3   6  11    4.86    1.32
  -3   6  10   -0.19    0.99
  -3   6   9   24.87    3.72
  -3   6   8   89.93    8.66
   3  -6  -7    1.73    3.14
  -3   6   7    1.69    1.40
   3  -6  -6   -1.81    2.66
  -3   6   6    1.44    1.60
  -3   6   5  250.00   19.46
  -3   6   4   34.05    4.86
  -3   6   4   47.49    6.00
  -3   6   3  519.16   35.36
  -3   6   3  550.37   35.69
  -3   6   2  148.50   12.21
  -3   6   2  115.04   11.04
  -3   6   2  133.64   11.99
  -3   6   1    9.72    2.46
  -3   6   1   11.42    2.87
  -3   6   1    6.24    3.06
  -3   6   1    9.98    2.54
  -3   6   1   10.46    2.71
  -3   6   1    7.91    3.28
  -3   6   0    2.26    1.56
  -3   6   0    2.47    1.79
  -3   6   0    5.12    3.04
  -3   6   0    5.24    1.88
  -3   6  -1  349.05   22.99
  -3   6  -1  342.10   23.26
  -3   6  -1  301.56   24.19
  -3   6  -1  252.23   21.83
  -3   6  -1  309.71   22.93
  -3   6  -2  205.43   14.69
  -3   6  -2  144.28   13.40
  -3   6  -2  214.71   16.54
  -3   6  -2  165.55   14.11
  -3   6  -3   22.17    3.45
  -3   6  -3    7.65    2.28
  -3   6  -3    6.54    3.49
  -3   6  -3   20.78    4.60
  -3   6  -4   51.71    5.67
  -3   6  -4   65.53    8.01
   3  -6   5    9.60    5.69
  -3   6  -5    7.70    2.32
   3  -6   6   -0.78    4.70
  -3   6  -6    0.25    1.71
  -3   6  -7  107.49    9.88
  -3   6  -8    0.25    1.81
  -3   6  -9   23.84    3.96
  -3   6 -10   43.93    4.62
  -3   6 -10   29.02    4.40
  -3   6 -11   37.54    4.82
  -3   6 -11   51.19    4.85
  -3   6 -12    8.11    1.98
  -3   6 -12    9.56    1.85
  -3   5  12   -0.30    0.75
  -3   5  11   19.30    3.06
  -3   5  10   11.77    2.61
   3  -5 -10    5.91    3.62
   3  -5  -9    0.59    3.28
  -3   5   9    0.84    1.29
   3  -5  -8  135.88   14.71
  -3   5   8  125.54   11.47
  -3   5   7   41.02    5.34
   3  -5  -7   42.04    7.59
   3  -5  -6   -1.17    2.80
  -3   5   6    0.27    1.21
  -3   5   6    0.33    1.33
   3  -5  -6    0.61    2.06
   3  -5  -5   17.08    4.77
  -3   5   5   19.81    3.76
  -3   5   5   13.56    2.88
  -3   5   4   68.19    7.16
  -3   5   4   78.91    7.98
   3  -5  -4   67.06    9.47
   3  -5  -3  149.92   16.20
  -3   5   3  170.37   13.97
  -3   5   3  198.89   14.99
  -3   5   2   89.72   13.66
  -3   5   1  865.68   62.44
  -3   5   1  771.22   53.93
  -3   5   0   51.93   10.27
  -3   5   0   40.16    5.03
  -3   5  -1   36.44    8.68
  -3   5  -1   31.90    4.20
  -3   5  -2  482.28   37.32
  -3   5  -2  386.86   28.48
  -3   5  -3    5.04    4.16
   3  -5   3    2.51    3.76
  -3   5  -3    3.93    1.87
   3  -5   4   15.32    5.71
  -3   5  -4   19.23    3.86
  -3   5  -4   16.08    4.74
  -3   5  -4   20.39    3.21
  -3   5  -5   12.95    3.28
  -3   5  -5   12.09    3.47
  -3   5  -6   44.66    6.50
   3  -5   6   39.51    4.80
  -3   5  -6   40.97    5.94
  -3   5  -7   12.22    3.34
  -3   5  -7    9.98    3.29
  -3   5  -8   10.35    3.79
  -3   5  -8   16.19    5.28
  -3   5  -9    8.77    3.42
   3  -5  10    7.90    2.42
  -3   5 -10    3.76    1.68
  -3   5 -10    8.44    3.39
  -3   5 -11   42.71    4.75
  -3   5 -11   46.45    6.56
   3  -5  12    1.11    1.28
   3  -5  13   21.91    2.55
  -3   5 -13    8.34    1.93
  -3   4  13    0.77    0.74
   3  -4 -12   16.33    4.57
  -3   4  12   14.65    2.72
   3  -4 -11   -0.59    3.01
  -3   4  11    0.52    1.11
  -3   4  10   90.80   10.24
  -3   4  10  109.43   10.21
   3  -4  -9    4.38    3.50
  -3   4   9    2.91    1.87
   3  -4  -8   28.06    6.27
  -3   4   8   20.87    3.72
   3  -4  -8   22.35    5.94
   3  -4  -7    2.78    2.86
   3  -4  -7    4.23    2.80
  -3   4   7    6.46    2.09
   3  -4  -6   11.02    4.10
  -3   4   6    9.06    2.25
   3  -4  -6   13.44    4.23
  -3   4   5   31.59    4.12
  -3   4   5   29.02    4.33
   3  -4  -5   34.84    6.27
   3  -4  -4 1361.81   93.53
   3  -4  -3   26.04    5.21
   3  -4  -2   77.12    9.78
  -3   4   2  135.35   15.48
  -3   4   1   35.14    8.57
   3  -4  -1   28.16    5.08
   3  -4   0  503.79   35.26
   3  -4   0  408.58   32.74
  -3   4   0  440.57   37.98
   3  -4   1  381.41   28.87
  -3   4  -1  426.69   32.99
  -3   4  -1  314.54   24.09
  -3   4  -2  837.05   55.27
   3  -4   2  599.16   49.76
  -3   4  -3   60.15   10.18
  -3   4  -4   75.53    7.81
  -3   4  -5   63.50    8.92
  -3   4  -5   85.72    8.38
  -3   4  -6  420.53   28.71
  -3   4  -6  328.72   29.73
  -3   4  -7   40.85    7.24
  -3   4  -7   37.31    5.71
  -3   4  -8   17.59    5.15
  -3   4  -8   17.78    4.13
  -3   4  -9   17.70    5.47
   3  -4  10   18.53    3.61
   3  -4  11   32.62    4.56
   3  -4  12   35.21    4.44
   3  -4  13    1.57    1.14
  -3   3  14    0.55    0.79
  -3   3  13    3.14    1.35
   3  -3 -13    3.55    3.38
  -3   3  12   50.94    6.02
   3  -3 -12   58.68    9.00
   3  -3 -11   11.20    4.71
  -3   3  11    5.77    2.13
  -3   3  10   98.49   10.06
   3  -3 -10  157.16   15.56
   3  -3  -9   35.73    7.76
  -3   3   9   42.70    5.61
   3  -3  -9   53.73    9.06
   3  -3  -8    2.17    2.78
   3  -3  -8   -0.66    3.04
  -3   3   8    1.00    1.32
   3  -3  -8    1.85    2.37
   3  -3  -8    1.83    2.82
  -3   3   7   84.76    8.43
   3  -3  -7  115.94   12.36
   3  -3  -7  138.45   12.71
   3  -3  -7   76.33   10.72
   3  -3  -6  561.81   40.18
   3  -3  -6  674.39   40.50
   3  -3  -5   60.78    7.68
   3  -3  -5   35.35    6.25
   3  -3  -4   52.02    7.25
  -3   3   3   27.25    7.01
   3  -3  -3   23.04    4.70
   3  -3  -2  104.14   11.04
   3  -3  -1   79.12    9.07
   3  -3   0  565.19   40.79
   3  -3   0  526.43   38.92
   3  -3   1  162.68   16.26
   3  -3   2 1025.27   72.59
  -3   3  -4  188.18   14.96
  -3   3  -5   22.09    3.71
  -3   3  -6   19.64    3.65
  -3   3  -6   16.78    3.94
  -3   3  -7   42.24    5.79
  -3   3  -7   33.14    6.14
  -3   3  -7   45.65    5.90
  -3   3  -8   14.24    4.36
  -3   3  -8   19.48    4.07
  -3   3  -8   18.43    4.02
   3  -3   9    0.28    1.62
  -3   3  -9    1.14    2.90
   3  -3  10  125.43   11.29
   3  -3  11   11.84    2.92
   3  -3  11   10.00    2.72
   3  -3  12    3.64    1.76
   3  -3  13    0.17    0.94
   3  -2 -14    2.03    2.16
  -3   2  14    0.68    1.26
  -3   2  13    0.24    1.17
   3  -2 -13    1.23    3.35
   3  -2 -12   19.27    6.10
  -3   2  12   13.45    2.99
   3  -2 -11    1.37    3.83
  -3   2  11   -0.29    1.44
  -3   2  10   56.06    6.76
   3  -2 -10   97.63   11.61
   3  -2  -9    1.69    3.29
   3  -2  -9    0.62    2.50
   3  -2  -8    9.25    3.76
   3  -2  -8    1.76    2.83
   3  -2  -8    7.09    3.40
   3  -2  -8    8.82    3.47
   3  -2  -7   22.17    5.53
   3  -2  -7   41.59    6.89
   3  -2  -7   45.13    6.50
   3  -2  -7   26.45    5.43
   3  -2  -6 1029.79   57.30
   3  -2  -6  911.82   55.62
   3  -2  -5   22.93    4.68
   3  -2  -4 1097.21   75.51
   3  -2  -3   15.81    3.98
   3  -2  -3   18.41    2.29
   3  -2  -2  264.63   20.72
   3  -2  -2  243.47   17.43
   3  -2  -1   32.06    4.81
   3  -2  -1   19.29    2.51
   3  -2   0   50.02    7.46
   3  -2   0   42.74    4.17
   3  -2   1    1.93    3.49
   3  -2   1    0.40    0.70
   3  -2   1   -0.12    0.54
   3  -2   2   57.38    5.07
   3  -2   2   54.32    4.97
   3  -2   3  205.64   14.94
   3  -2   3  227.45   20.39
  -3   2  -3  209.35   15.75
  -3   2  -4  246.84   18.39
  -3   2  -5   30.97    4.24
  -3   2  -6   53.06    6.24
  -3   2  -6   36.80    5.09
  -3   2  -7    1.24    1.63
  -3   2  -7    3.01    2.16
  -3   2  -7    0.62    1.54
  -3   2  -8   26.11    5.28
  -3   2  -8   27.98    4.82
   3  -2   8   25.82    3.98
  -3   2  -8   22.31    4.44
  -3   2  -9  102.47   12.08
   3  -2   9  112.80   10.26
   3  -2  10   14.43    3.26
   3  -2  10   15.70    3.42
  -3   2 -10   10.88    3.97
   3  -2  11   -0.27    1.52
   3  -2  11    0.28    1.65
   3  -2  12   -0.71    1.25
   3  -2  13    6.60    1.79
   3  -1 -15    8.22    1.51
  -3   1  15    5.71    1.77
   3  -1 -14    5.00    3.16
   3  -1 -13    7.52    4.73
   3  -1 -12   64.69   10.63
   3  -1 -11   82.30   11.82
   3  -1 -10    4.97    4.14
   3  -1 -10    5.78    3.24
   3  -1  -9  390.50   29.86
   3  -1  -9  428.42   30.63
   3  -1  -8  360.25   34.02
   3  -1  -8  566.52   35.62
   3  -1  -8  487.00   34.94
   3  -1  -8  423.48   34.49
   3  -1  -7  254.14   22.52
   3  -1  -7  322.73   23.14
   3  -1  -7  255.22   22.35
   3  -1  -6  645.55   51.67
   3  -1  -6  758.17   53.17
   3  -1  -6  834.84   52.00
   3  -1  -6  726.23   51.80
   3  -1  -5  266.27   23.52
   3  -1  -5  308.89   25.00
   3  -1  -5  297.23   23.60
   3  -1  -4   38.66    5.28
   3  -1  -4   38.46    6.05
   3  -1  -4   39.01    3.42
   3  -1  -3  530.23   37.96
   3  -1  -3  481.76   39.14
   3  -1  -3  593.77   36.90
   3  -1  -3  539.86   35.97
   3  -1  -2 2297.15  156.07
   3  -1  -2 2543.19  158.11
   3  -1  -2 2443.49  154.77
   3  -1  -2 2284.79  157.75
   3  -1  -1  195.45   14.15
   3  -1  -1  182.27   15.36
   3  -1  -1  185.37   13.89
   3  -1  -1  192.95   13.42
   3  -1  -1  210.76   15.51
   3  -1   0   12.04    2.36
   3  -1   0    9.98    1.66
   3  -1   0   11.08    1.49
   3  -1   1  311.47   20.92
   3  -1   1  287.74   20.30
   3  -1   1  266.95   23.75
   3  -1   1  298.87   19.99
  -3   1  -2   72.70    6.37
   3  -1   2   72.85    6.04
   3  -1   2   72.37    9.78
  -3   1  -3  277.02   20.33
   3  -1   3  335.31   26.22
   3  -1   3  289.71   20.11
  -3   1  -4  253.46   18.38
   3  -1   4  253.26   18.06
   3  -1   5   39.31    4.81
   3  -1   6  148.36   13.77
   3  -1   6  162.73   13.24
  -3   1  -6  167.03   14.01
  -3   1  -7   35.13    5.30
   3  -1   7   33.92    4.42
  -3   1  -7   32.30    4.94
   3  -1   8  121.88   11.22
   3  -1   8  130.17   11.36
  -3   1  -8  115.93   12.09
   3  -1   9  217.15   17.71
  -3   1  -9  239.02   20.01
   3  -1   9  221.50   17.79
   3  -1  10    4.67    2.16
   3  -1  10    5.10    2.35
  -3   1 -10    4.62    3.16
   3  -1  11   26.36    4.16
  -3   1 -11   21.06    5.24
   3  -1  12    3.54    1.80
   3  -1  13   19.10    2.82
   3   0 -15    0.45    1.69
   3   0 -15    0.13    0.89
   3   0 -15    0.35    2.40
   3   0 -14    1.39    3.07
   3   0 -13   60.18    8.84
   3   0 -12   44.83    9.26
   3   0 -11   33.13    7.73
   3   0 -10    4.32    3.79
   3   0  -9  254.08   22.35
   3   0  -8  923.04   57.71
   3   0  -8  709.75   56.37
   3   0  -7   62.60    7.69
   3   0  -7   54.06    7.07
   3   0  -6  296.61   22.35
   3   0  -6  266.21   21.60
   3   0  -5   83.63    8.31
   3   0  -5   69.64    7.62
   3   0  -4    2.21    1.07
   3   0  -4    2.90    0.70
   3   0  -3  882.88   56.59
   3   0  -3  908.34   57.39
   3   0  -3  846.70   56.08
   3   0  -3  761.51   59.92
   3   0  -2 2368.92  154.38
   3   0  -2 2373.96  153.53
   3   0  -2 2388.81  153.91
   3   0  -2 2442.41  156.83
   3   0  -1  318.42   21.92
   3   0  -1  297.88   19.97
   3   0  -1  280.81   19.59
   3   0   0  300.33   20.33
   3   0   0  275.80   18.94
   3   0   0  267.61   18.56
   3   0   1   39.14    3.68
   3   0   1   38.63    3.32
   3   0   2 1018.47   66.77
   3   0   2  950.79   66.20
   3   0   2 1027.81   65.70
   3   0   3   22.78    3.70
   3   0   3   21.38    3.17
   3   0   3   22.35    2.78
   3   0   4  161.94   13.26
   3   0   4  149.82   12.45
   3   0   5   50.13    6.04
   3   0   5   38.72    5.07
  -3   0  -5   40.60    4.85
   3   0   6   97.32   10.02
   3   0   6  110.30    9.31
  -3   0  -6  130.33   10.30
  -3   0  -6   99.73    9.67
  -3   0  -7   20.13    3.84
   3   0   7   19.31    4.00
   3   0   7   21.02    3.50
  -3   0  -7   28.06    4.45
   3   0   7   18.96    3.30
  -3   0  -8  103.33   11.75
   3   0   8  130.70   11.44
   3   0   8  134.09   11.44
  -3   0  -8  147.04   12.88
   3   0   9  140.37   13.17
  -3   0  -9  183.45   15.59
   3   0  10    3.61    2.15
  -3   0 -10    2.90    2.63
   3   0  11    1.93    1.69
  -3   0 -11    1.89    2.18
   3   0  12    0.88    1.20
   3   1 -15   31.71    5.39
   3   1 -15   24.14    4.15
   3   1 -14  106.70   11.96
   3   1 -13   42.18    7.64
   3   1 -12   12.10    4.67
   3   1 -11    2.86    3.99
   3   1 -10  206.42   18.11
   3   1 -10  119.42   14.22
   3   1  -9    3.78    3.97
   3   1  -9   -1.03    2.56
   3   1  -9    2.39    2.03
   3   1  -8  216.36   16.99
   3   1  -8  192.25   17.82
   3   1  -7   74.53    8.45
   3   1  -6   10.04    2.71
   3   1  -5   47.92    5.69
   3   1  -4  798.06   47.96
   3   1  -4  534.78   49.95
   3   1  -3   21.34    4.89
   3   1  -3   24.22    3.22
   3   1  -2  209.72   16.27
   3   1  -2  182.27   13.03
   3   1  -1    9.03    2.67
   3   1  -1    9.97    1.47
   3   1   0   23.04    2.61
   3   1   0   26.09    3.24
   3   1   1  140.21   11.54
   3   1   1  128.44   10.27
   3   1   1  121.70    9.57
   3   1   2  497.94   34.20
   3   1   2  537.34   36.27
   3   1   2  498.94   34.88
   3   1   3   -0.64    2.00
   3   1   3   -0.22    1.06
   3   1   4   92.12    9.91
   3   1   4   93.88    8.89
   3   1   5    0.84    2.15
   3   1   5    0.30    1.59
  -3  -1  -5   -0.22    1.20
   3   1   5    0.55    0.59
   3   1   6  343.37   28.00
   3   1   6  330.50   26.48
   3   1   6  313.50   24.97
  -3  -1  -7   33.03    4.99
   3   1   7   26.48    5.99
   3   1   7   25.98    5.03
   3   1   8    2.11    1.93
  -3  -1  -8    1.90    2.12
   3   1   9   14.13    3.33
  -3  -1  -9   17.47    4.33
   3   1  10    2.40    1.80
  -3  -1 -10    0.44    2.20
  -3  -1 -11    0.86    2.25
   3   1  11    0.51    1.22
   3   1  12   96.08    8.34
   3   2 -15   38.74    5.96
   3   2 -15   27.70    4.55
   3   2 -14   18.83    5.00
   3   2 -14   13.43    3.96
   3   2 -13    5.97    4.00
   3   2 -12  361.15   29.87
   3   2 -11    5.92    3.65
   3   2 -11    4.75    4.18
   3   2 -10  154.31   14.57
   3   2 -10  148.85   14.00
   3   2 -10  118.04   13.69
   3   2  -9  729.20   45.34
   3   2  -9  572.28   42.01
   3   2  -9  651.40   45.98
   3   2  -8   88.47    7.80
   3   2  -8  111.27   10.20
   3   2  -8   99.24   10.59
   3   2  -7    1.41    2.04
   3   2  -7   -0.37    1.17
   3   2  -6  574.82   40.98
   3   2  -5  294.33   19.74
   3   2  -5  265.61   21.53
   3   2  -4   52.75    5.72
   3   2  -4   54.77    4.41
   3   2  -3   30.88    6.30
   3   2  -3   39.11    3.60
   3   2  -2  494.89   36.66
   3   2  -2  496.37   33.08
   3   2  -1    8.05    3.00
   3   2  -1    6.96    1.27
   3   2  -1    6.17    1.20
   3   2   0  213.94   15.02
   3   2   1  190.59   14.76
   3   2   1  190.60   13.56
   3   2   2  124.45   12.19
   3   2   2  122.02   10.63
   3   2   3  131.58   13.01
   3   2   3  119.50   11.04
   3   2   4   38.60    6.75
   3   2   4   32.59    5.19
   3   2   4   36.01    3.59
   3   2   5    0.56    2.94
   3   2   5    1.12    1.79
   3   2   5    1.92    1.01
   3   2   6   39.38    7.81
   3   2   6   41.21    6.58
  -3  -2  -6   52.62    6.12
  -3  -2  -7    5.90    2.69
  -3  -2  -8    3.90    2.35
   3   2   9    2.51    2.02
  -3  -2  -9    4.12    2.36
   3   2  10   55.38    6.65
  -3  -2 -10   76.67    8.64
   3   2  11    8.40    2.11
  -3  -2 -11   10.86    3.29
   3   3 -15  112.97   10.20
   3   3 -14   34.30    5.49
   3   3 -14   32.90    6.17
   3   3 -13    0.40    3.16
   3   3 -13    1.06    3.18
   3   3 -12   16.16    4.80
   3   3 -12   19.56    5.60
   3   3 -11   63.30    8.63
   3   3 -11   66.29    9.28
   3   3 -10   84.73    9.71
   3   3 -10   60.98    6.54
   3   3  -9  377.91   28.67
   3   3  -9  425.80   32.15
   3   3  -8   71.75    6.84
   3   3  -8   81.59    6.70
   3   3  -8   75.58    9.05
   3   3  -7   10.40    3.49
   3   3  -7    5.72    1.52
   3   3  -7    8.58    1.58
   3   3  -7    9.31    2.74
   3   3  -6  109.61    9.77
   3   3  -6   86.95    7.48
   3   3  -6  115.63    9.11
   3   3  -6   95.29    7.53
   3   3  -6   95.70    9.78
   3   3  -5 1012.48   68.94
   3   3  -5 1130.63   71.31
   3   3  -4  687.58   45.84
   3   3  -3   15.72    5.11
   3   3  -3   30.62    3.23
   3   3  -2    1.00    2.71
   3   3  -2    1.78    0.83
   3   3  -1   14.65    4.03
   3   3  -1   17.78    2.37
   3   3   0  184.54   17.87
   3   3   0  204.40   14.64
   3   3   1  333.32   23.70
   3   3   1  342.98   23.85
   3   3   2    6.81    3.68
   3   3   2    4.77    1.27
   3   3   2    2.98    1.05
   3   3   2    6.04    1.93
   3   3   2    3.27    1.76
   3   3   2    6.34    1.93
   3   3   3   88.77   11.27
   3   3   3   85.55    9.39
   3   3   3   81.18    7.15
   3   3   3   95.43    7.53
   3   3   3   87.81    8.06
   3   3   3   96.10    8.32
   3   3   3   91.52    8.06
   3   3   4   14.77    4.83
   3   3   4    8.97    3.24
   3   3   4   10.59    1.89
   3   3   4   10.08    2.64
   3   3   5    1.40    3.58
   3   3   5    0.92    2.04
   3   3   5    1.52    1.05
   3   3   5    1.72    1.75
  -3  -3  -6  153.44   13.64
  -3  -3  -7    9.51    3.02
  -3  -3  -8    2.33    2.23
  -3  -3  -9    0.38    1.94
  -3  -3 -10   40.58    5.81
   3   4 -14    0.31    2.55
   3   4 -14    1.09    2.06
   3   4 -13    2.68    3.06
   3   4 -13    0.29    2.43
   3   4 -12    0.87    3.29
   3   4 -11  341.69   27.58
   3   4 -10   47.28    7.35
   3   4 -10   32.24    4.33
   3   4  -9   21.19    5.25
   3   4  -9   16.85    4.75
   3   4  -9   17.25    2.92
   3   4  -9   14.16    2.45
   3   4  -8    5.60    3.64
   3   4  -8    4.75    3.72
   3   4  -8    6.89    1.87
   3   4  -8    6.90    1.62
   3   4  -7  402.16   28.76
   3   4  -7  448.46   29.68
   3   4  -7  344.96   25.76
   3   4  -7  351.38   25.67
   3   4  -7  405.96   27.77
   3   4  -6   60.11    7.30
   3   4  -6   54.94    6.26
   3   4  -6   46.35    4.72
   3   4  -6   48.37    6.72
   3   4  -6   49.64    4.79
   3   4  -5  103.05    9.45
   3   4  -5   99.64   10.17
   3   4  -5   90.99    7.69
   3   4  -5  104.85    8.06
   3   4  -5   94.07    7.85
   3   4  -5  102.54    8.68
   3   4  -4    8.99    2.70
   3   4  -4    5.41    1.28
   3   4  -4    7.73    1.59
   3   4  -4   10.01    3.18
   3   4  -4    7.75    1.50
   3   4  -4    4.32    1.48
   3   4  -3    0.25    1.94
   3   4  -3    0.39    0.75
   3   4  -3    0.35    2.80
   3   4  -3    0.57    0.85
   3   4  -2   54.62    5.05
   3   4  -2   42.85    4.30
   3   4  -2   48.96    4.58
   3   4  -2   46.57    5.04
   3   4  -1 1720.49  106.64
   3   4  -1 1555.10  106.06
   3   4  -1 1720.28  106.31
   3   4  -1 1658.45  106.90
   3   4  -1 1454.42  106.76
   3   4  -1 1695.71  107.24
   3   4   0  115.64    9.12
   3   4   0  124.37    9.45
   3   4   0  124.86    9.97
   3   4   0  100.80    9.51
   3   4   0  117.50   10.15
   3   4   0  112.57    9.95
   3   4   1  125.70    9.68
   3   4   1  119.01    9.39
   3   4   1  118.88   10.17
   3   4   1  113.04    9.26
   3   4   1  112.88   10.30
   3   4   1  114.92   10.21
   3   4   2   70.31    7.06
   3   4   2   70.11    6.18
   3   4   2   66.07    6.24
   3   4   2   69.29    7.31
   3   4   2   64.93    6.96
   3   4   3    9.39    1.93
   3   4   3   11.88    3.03
   3   4   3   10.37    3.18
   3   4   3    8.64    2.84
   3   4   4  108.87    9.94
   3   4   4   94.27    9.36
   3   4   5   46.81    4.97
   3   4   5   49.09    6.37
  -3  -4  -6    1.07    1.82
   3   4   6   -0.29    1.84
  -3  -4  -7   80.42    8.98
  -3  -4  -8   42.67    5.90
  -3  -4  -9   61.62    7.17
   3   5 -14   16.88    3.50
   3   5 -13   88.36    8.66
   3   5 -13   92.30    9.64
   3   5 -12    0.41    2.80
   3   5 -12    2.13    2.64
   3   5 -11   35.49    6.63
   3   5 -11   33.12    5.74
   3   5 -11   34.27    4.42
   3   5 -10   65.83    8.24
   3   5 -10   69.72    9.23
   3   5 -10   61.68    6.34
   3   5 -10   54.05    5.71
   3   5  -9    5.65    3.72
   3   5  -9    2.48    3.65
   3   5  -9    3.67    1.65
   3   5  -9    3.37    1.45
   3   5  -8    9.05    4.34
   3   5  -8   13.33    4.29
   3   5  -8   11.75    2.46
   3   5  -8   13.92    2.45
   3   5  -7   19.86    4.96
   3   5  -7   15.84    3.92
   3   5  -7   10.00    2.20
   3   5  -7   11.48    2.23
   3   5  -6   -0.34    2.63
   3   5  -6    0.51    1.14
   3   5  -6    0.71    1.05
   3   5  -6    1.25    3.40
   3   5  -5   85.95    8.75
   3   5  -5   68.62    8.95
   3   5  -5   71.28    6.39
   3   5  -5   76.10    6.78
   3   5  -5   66.39    6.52
   3   5  -4    4.88    1.37
   3   5  -4    3.37    1.44
   3   5  -4    4.24    1.49
   3   5  -4    6.30    3.04
   3   5  -4    6.81    3.70
   3   5  -3   50.91    8.22
   3   5  -3   50.60    5.84
   3   5  -3   57.18    5.53
   3   5  -3   59.99    7.30
   3   5  -2   22.60    3.51
   3   5  -2   24.60    3.26
   3   5  -2   26.76    6.23
   3   5  -1   23.06    3.44
   3   5  -1   24.72    3.31
   3   5  -1   26.57    4.08
   3   5  -1   24.44    4.14
   3   5   0    3.82    1.57
   3   5   0    5.85    2.40
   3   5   0    5.13    2.72
   3   5   0    2.78    2.20
   3   5   1    1.19    1.25
   3   5   1    1.63    2.08
   3   5   1    1.81    2.14
   3   5   1    0.29    1.89
   3   5   2    1.39    1.22
   3   5   2    2.01    2.14
   3   5   2    0.32    2.52
   3   5   2    1.80    2.06
   3   5   3   63.65    6.14
   3   5   3   62.33    7.51
   3   5   3   57.04    7.05
   3   5   4   76.54    7.05
   3   5   4   72.34    8.36
   3   5   4   79.19    8.26
   3   5   5    5.59    2.83
  -3  -5  -6    2.00    1.96
   3   5   6    1.40    2.00
  -3  -5  -7   30.87    4.84
  -3  -5  -8    5.43    1.90
   3   6 -13   52.74    6.17
   3   6 -12   32.50    5.42
   3   6 -12   33.02    4.76
   3   6 -11   52.59    7.50
   3   6 -11   52.05    6.61
   3   6 -11   48.51    5.23
   3   6 -10   12.16    4.27
   3   6 -10   13.45    3.94
   3   6 -10    7.82    2.13
   3   6  -9   61.75    6.40
   3   6  -9   63.79    8.18
   3   6  -9   66.44    8.45
   3   6  -8    4.91    3.71
   3   6  -8    1.96    3.22
   3   6  -8    2.52    1.53
   3   6  -7  636.87   46.09
   3   6  -7  666.70   45.97
   3   6  -7  617.16   43.10
   3   6  -6    1.42    2.60
   3   6  -6    1.21    3.08
   3   6  -6   -1.34    3.69
   3   6  -6    0.57    0.97
   3   6  -6    0.68    1.09
   3   6  -5    1.84    3.52
   3   6  -5    3.99    3.12
   3   6  -5    3.23    3.69
   3   6  -5    1.62    1.20
   3   6  -5    2.91    1.52
   3   6  -4  175.42   16.27
   3   6  -4  157.20   12.43
   3   6  -4  170.78   15.52
   3   6  -4  160.13   13.05
   3   6  -3  240.77   18.50
   3   6  -3  259.22   21.09
   3   6  -2   30.75    4.13
   3   6  -1   86.26    9.28
   3   6  -1   65.54    7.29
   3   6  -1   77.30    7.44
   3   6  -1   82.28    8.20
   3   6  -1   80.64    8.45
   3   6   0   32.27    4.49
   3   6   0   38.89    5.30
   3   6   0   40.43    5.68
   3   6   0   31.70    5.12
   3   6   1   40.95    4.89
   3   6   1   41.99    5.67
   3   6   1   40.79    5.86
   3   6   1   37.93    5.64
   3   6   2   69.15    7.02
   3   6   2   83.92    8.80
   3   6   2   77.54    8.45
   3   6   3  108.11    9.52
   3   6   3  111.68   10.97
   3   6   3  124.86   11.05
   3   6   4    0.18    1.03
   3   6   4    2.15    2.19
   3   6   4    2.26    2.01
  -3  -6  -5    7.40    2.42
   3   6   5    7.07    2.42
   3   6   5    5.33    2.16
  -3  -6  -6   45.05    5.65
   3   6   6   56.37    5.92
   3   7 -11   12.14    3.01
   3   7 -10    1.32    2.45
   3   7 -10    1.32    1.23
   3   7  -9  164.13   13.66
   3   7  -9  144.00   11.79
   3   7  -8   33.61    4.14
   3   7  -8   37.89    6.03
   3   7  -7   71.96    8.57
   3   7  -7   60.39    6.13
   3   7  -7   67.90    8.51
   3   7  -6   51.68    7.43
   3   7  -6   41.38    6.76
   3   7  -6   47.69    4.89
   3   7  -6   36.08    4.82
   3   7  -6   47.29    6.39
   3   7  -5   36.61    6.16
   3   7  -5   26.05    3.49
   3   7  -5   24.94    3.83
   3   7  -5   32.47    5.39
   3   7  -4  140.19   12.89
   3   7  -4  123.56   10.96
   3   7  -3   87.12    8.64
   3   7  -3  117.25   10.96
   3   7  -2   11.05    3.59
   3   7  -2    8.52    2.36
   3   7  -1    2.33    1.31
   3   7  -1    1.47    2.66
   3   7  -1    2.79    2.21
   3   7   0    9.28    2.80
   3   7   1   63.09    7.46
   3   7   1   78.31    7.95
   3   7   2   15.61    3.49
   3   7   2   22.17    3.83
   3   7   3    6.58    2.27
   3   7   3    6.00    2.23
   3   7   4    1.12    1.58
   3   7   4    3.92    1.85
   3   8  -9   98.31    7.81
   3   8  -8    0.83    0.88
   3   8  -7    0.14    1.00
   3   8  -6   21.01    2.72
   3   8  -6   12.28    3.25
   3   8  -5   45.46    6.65
   3   8  -5   73.51    5.88
   3   8  -4    3.80    2.51
   3   8  -3   79.57    8.55
   3   8  -2    1.92    1.90
   3   8  -2    1.51    2.05
   3   8  -1    2.17    1.77
   3   8   0    0.26    1.66
   3   8   0   -0.43    1.73
   3   8   1   31.29    4.34
  -4  10   2   10.51    1.32
   4 -10  -1    0.20    0.51
  -4  10   1    0.40    0.52
   4 -10   0   55.78    4.88
  -4  10   0   64.06    4.89
  -4  10  -1   80.83    7.22
  -4  10  -1   49.99    4.25
  -4  10  -2   24.00    4.19
  -4  10  -3    2.20    2.50
   4 -10   3    0.23    0.62
   4 -10   3    0.71    0.77
   4 -10   4   12.15    1.57
   4 -10   4   11.50    1.59
   4 -10   5    1.03    0.67
   4 -10   6    8.06    1.14
  -4   9   5    6.60    1.17
  -4   9   4   23.11    2.48
   4  -9  -3   80.60    9.03
  -4   9   2   74.40    6.13
  -4   9   1  166.71   13.27
  -4   9   1  107.47    8.79
  -4   9   0  126.19   11.46
  -4   9   0   82.16    6.98
  -4   9  -1  100.27    8.16
  -4   9  -1   80.61    7.09
  -4   9  -2  121.55   11.88
  -4   9  -2   94.47    8.49
  -4   9  -3   10.46    4.10
  -4   9  -4   28.86    5.50
   4  -9   5    5.69    1.41
   4  -9   6    0.32    0.86
   4  -9   7   24.71    2.61
  -4   9  -8   18.27    2.13
  -4   8   8    3.31    1.02
  -4   8   7   31.02    3.48
   4  -8  -6   10.54    3.55
  -4   8   6    8.10    1.92
  -4   8   5    0.97    1.11
   4  -8  -5    2.21    2.99
  -4   8   4    2.34    1.50
  -4   8   3  198.55   15.48
  -4   8   2  115.80   10.46
  -4   8   2  107.86   10.08
  -4   8   1    1.68    1.58
  -4   8   1    4.12    2.06
  -4   8   0  160.95   15.46
  -4   8   0  127.83   11.45
  -4   8   0  128.92   12.47
  -4   8  -1    4.56    2.03
  -4   8  -1    2.17    2.94
  -4   8  -2   36.01    7.23
  -4   8  -2   33.27    4.48
  -4   8  -2   23.13    5.00
  -4   8  -3  244.15   20.53
  -4   8  -3  203.46   16.58
  -4   8  -3  217.37   18.27
  -4   8  -4  389.94   28.93
  -4   8  -4  327.48   26.62
  -4   8  -5    0.65    2.78
   4  -8   6   94.11    7.90
   4  -8   7   19.68    2.70
  -4   8  -8   34.06    3.90
  -4   8  -9    0.12    0.89
  -4   8 -10    3.49    1.03
  -4   7  10    3.58    0.97
  -4   7   9    5.12    1.45
   4  -7  -8    7.83    3.36
  -4   7   8    6.50    1.72
  -4   7   7   50.06    5.64
   4  -7  -7   69.11    8.78
   4  -7  -6   12.41    4.62
  -4   7   6   10.01    2.45
  -4   7   5   26.04    4.13
  -4   7   5   32.28    4.70
  -4   7   4  290.69   22.73
  -4   7   4  331.14   23.70
  -4   7   3  150.43   13.41
  -4   7   3  185.41   14.51
  -4   7   2   13.95    2.93
  -4   7   2   14.85    3.30
  -4   7   1   37.74    5.19
  -4   7   1   36.99    4.82
  -4   7   1   39.86    6.05
  -4   7   1   32.26    4.94
  -4   7   0    8.00    4.07
  -4   7   0   10.59    2.62
  -4   7   0    9.55    2.80
  -4   7   0    8.04    2.27
  -4   7   0   18.05    4.19
  -4   7   0   12.89    2.88
  -4   7  -1    8.97    2.66
  -4   7  -1    5.53    3.44
  -4   7  -1    6.40    3.60
  -4   7  -1    4.44    1.77
  -4   7  -2  427.02   30.80
  -4   7  -2  428.14   32.55
  -4   7  -3  118.07   10.74
  -4   7  -3  127.61   12.58
  -4   7  -4   15.17    3.12
  -4   7  -4   18.59    3.49
  -4   7  -5    6.35    2.20
  -4   7  -5   10.91    4.01
   4  -7   6   58.65    5.42
  -4   7  -6   36.15    5.02
  -4   7  -7   95.96    9.53
   4  -7   7  136.24    9.78
  -4   7  -8   14.17    2.75
  -4   7  -9   39.31    4.43
  -4   7 -10    7.34    1.84
  -4   7 -10   13.83    2.15
  -4   7 -11    0.61    0.85
  -4   7 -11    1.18    0.84
  -4   6  11    7.43    1.51
   4  -6 -10    2.46    2.73
  -4   6  10    2.89    1.18
  -4   6   9   42.30    4.92
   4  -6  -9   48.73    7.47
   4  -6  -8    0.56    3.17
  -4   6   8   -1.20    1.22
  -4   6   8   -0.57    1.51
  -4   6   7   25.82    4.38
   4  -6  -7   30.29    6.45
  -4   6   7   22.03    3.72
  -4   6   6   50.48    6.18
  -4   6   6   63.37    7.19
   4  -6  -6   73.33   10.09
  -4   6   5   48.81    5.96
  -4   6   5   58.62    6.90
  -4   6   4   10.94    2.58
  -4   6   4    9.69    2.93
  -4   6   4    9.66    2.70
  -4   6   3  259.53   20.18
  -4   6   3  275.37   21.09
  -4   6   3  271.69   21.14
  -4   6   2  398.38   28.88
  -4   6   2  412.52   29.73
  -4   6   2  397.89   29.56
  -4   6   1   39.51    5.22
  -4   6   1   45.47    5.81
  -4   6   1   52.20    6.98
  -4   6   1   51.19    6.01
  -4   6   0  160.33   14.26
  -4   6   0  192.64   16.02
  -4   6   0  179.82   14.10
  -4   6   0  158.15   14.20
  -4   6  -1  321.35   24.04
  -4   6  -1  290.43   21.97
  -4   6  -1  258.45   21.59
  -4   6  -2   15.96    3.32
  -4   6  -2   25.89    5.34
  -4   6  -3   37.75    4.92
  -4   6  -3   46.81    7.17
  -4   6  -3   32.26    5.44
   4  -6   4  140.52   17.71
  -4   6  -4  139.05   13.96
  -4   6  -4  159.02   13.10
   4  -6   5   11.59    2.55
   4  -6   5   13.65    6.04
  -4   6  -5   12.90    3.52
  -4   6  -5   13.87    4.70
   4  -6   6    8.53    2.20
  -4   6  -6    5.34    2.06
   4  -6   7   16.54    2.74
  -4   6  -7    6.70    2.37
  -4   6  -8   -0.22    1.80
  -4   6  -9    1.41    1.77
  -4   6 -10    8.05    2.29
   4  -6  10   11.83    2.45
  -4   6 -10   10.89    2.11
  -4   6 -11    3.20    1.44
  -4   6 -11    4.25    1.31
   4  -6  11    4.17    1.51
   4  -6  12    3.46    1.06
   4  -5 -12   -0.69    2.26
  -4   5  12    0.13    0.63
   4  -5 -11    4.21    3.34
  -4   5  11    5.20    1.57
   4  -5 -10    9.88    4.32
  -4   5  10   15.82    2.93
  -4   5  10   18.29    3.41
   4  -5  -9   43.88    7.96
  -4   5   9   41.76    5.24
  -4   5   9   47.29    6.04
   4  -5  -8   44.64    8.09
  -4   5   8   37.46    5.41
  -4   5   8   35.61    4.83
   4  -5  -7    1.24    3.36
  -4   5   7    1.85    1.43
  -4   5   7    0.33    1.69
  -4   5   6    0.26    1.04
  -4   5   6   -0.32    1.49
   4  -5  -6    1.82    3.73
   4  -5  -6    0.65    2.21
  -4   5   5  268.61   20.52
   4  -5  -5  259.64   24.21
  -4   5   5  283.80   21.42
  -4   5   4   16.90    3.50
  -4   5   4   16.84    3.01
   4  -5  -4   12.85    4.53
  -4   5   3  242.49   18.12
   4  -5  -3  224.68   21.19
  -4   5   3  242.11   18.98
   4  -5  -2   93.49   11.53
  -4   5   2  106.69   10.05
  -4   5   1    1.91    1.64
  -4   5   1    4.01    4.96
   4  -5  -1    0.49    1.52
  -4   5   0   54.11    6.29
  -4   5   0   64.16    7.88
  -4   5   0   76.95   12.78
  -4   5   0   52.47    6.07
   4  -5   1 1110.94   82.08
  -4   5  -1 1256.28   79.85
  -4   5  -1 1065.47   77.13
   4  -5   2  539.80   42.87
  -4   5  -2  491.14   37.30
  -4   5  -2  602.95   40.59
  -4   5  -2  634.32   47.44
  -4   5  -3   12.33    6.08
  -4   5  -3    8.51    2.20
   4  -5   3    5.14    4.62
  -4   5  -3    6.01    2.56
  -4   5  -3    8.10    3.93
  -4   5  -4    1.56    1.48
   4  -5   4   -1.56    4.35
  -4   5  -4    0.37    1.56
  -4   5  -4    2.32    3.56
   4  -5   5  113.05   16.17
   4  -5   5  135.37   10.91
  -4   5  -5  128.38   14.11
  -4   5  -5  131.04   12.61
   4  -5   6    1.78    4.96
  -4   5  -6    6.78    3.70
   4  -5   6    6.77    2.00
  -4   5  -6    3.59    2.36
   4  -5   7   25.06    3.48
  -4   5  -7   23.85    5.97
  -4   5  -8    1.75    3.72
  -4   5  -9  131.42   14.38
   4  -5  10   -0.24    1.32
   4  -5  11   29.50    3.81
   4  -5  11   31.79    4.06
  -4   5 -12    2.58    1.35
   4  -5  12    3.09    1.21
   4  -5  12    2.04    1.20
   4  -4 -13    2.21    2.41
   4  -4 -12   16.61    4.91
  -4   4  12   18.55    3.25
  -4   4  11   92.89    8.54
  -4   4  11   86.87    9.02
   4  -4 -11  102.97   12.36
  -4   4  10   23.78    3.82
  -4   4  10   22.08    4.09
   4  -4  -9    5.12    3.95
  -4   4   9    7.42    2.19
  -4   4   9    7.67    2.73
   4  -4  -8    3.08    3.43
  -4   4   8    0.98    1.44
   4  -4  -8    0.72    3.34
   4  -4  -7   37.81    7.08
  -4   4   7   21.06    4.16
   4  -4  -7   37.08    7.49
   4  -4  -6   36.12    6.81
  -4   4   6   34.16    4.73
   4  -4  -6   41.79    7.48
  -4   4   5  170.02   15.05
   4  -4  -5  247.26   20.13
  -4   4   4   39.80    5.24
   4  -4  -4   51.09    7.89
  -4   4   3   43.46   10.13
   4  -4  -3   22.89    5.55
   4  -4  -3   40.02    4.48
   4  -4  -2  100.77   11.60
  -4   4   2  111.47   15.38
  -4   4   1 3149.48  195.54
   4  -4  -1 2717.61  187.84
  -4   4   0    5.52    4.57
   4  -4   1  201.09   21.85
  -4   4  -1  359.64   30.06
  -4   4  -2   59.83   10.84
   4  -4   2   41.71    8.59
  -4   4  -3   78.60    8.27
   4  -4   3   68.50   11.25
   4  -4   4   10.55    2.19
   4  -4   4   11.78    6.14
  -4   4  -4    5.78    2.86
  -4   4  -4   11.10    2.99
  -4   4  -4   14.22    4.65
   4  -4   5 1019.34   66.76
   4  -4   5  893.74   56.66
  -4   4  -5  918.48   58.98
   4  -4   6    7.01    1.86
   4  -4   6    9.24    6.90
  -4   4  -6    3.02    2.91
  -4   4  -6    9.03    2.95
   4  -4   7   46.07    4.85
   4  -4   7   43.52   10.80
  -4   4  -7   47.07    6.64
  -4   4  -7   35.03    6.98
  -4   4  -7   44.81    6.37
  -4   4  -8   10.28    4.43
  -4   4  -9   45.52    8.05
   4  -4   9   56.90    6.44
  -4   4 -10    2.14    3.36
   4  -4  10    0.80    1.28
   4  -4  11    1.84    1.57
   4  -4  11    3.55    1.59
  -4   4 -11    0.90    2.87
   4  -4  12   12.03    2.16
  -4   3  13    7.11    2.12
   4  -3 -13   12.24    4.45
   4  -3 -12    0.61    3.14
   4  -3 -11   12.00    5.44
   4  -3 -10   11.21    5.04
   4  -3  -9  148.31   16.16
   4  -3  -8    7.45    3.90
   4  -3  -8    7.52    3.93
   4  -3  -8    4.36    3.11
   4  -3  -8    6.57    3.38
   4  -3  -7   61.44   10.01
   4  -3  -7   85.70   11.40
   4  -3  -7   63.27    9.68
   4  -3  -6   22.60    5.46
   4  -3  -6   13.15    4.61
   4  -3  -6   24.85    4.98
   4  -3  -6    6.76    3.09
   4  -3  -5  134.75   14.61
   4  -3  -4   29.06    5.91
   4  -3  -3   50.89    7.59
   4  -3  -3   48.13    4.95
   4  -3  -2    1.41    1.80
   4  -3  -2    0.71    0.82
   4  -3  -1   45.38    6.35
   4  -3  -1   28.53    3.67
   4  -3   0   22.13    3.03
   4  -3   1  261.76   21.37
   4  -3   1  306.65   21.43
   4  -3   2    4.68    1.43
   4  -3   2    5.43    4.52
   4  -3   2    4.85    1.42
  -4   3  -3  222.38   18.59
   4  -3   3  300.65   24.96
  -4   3  -4    1.42    1.76
  -4   3  -4    1.50    1.39
   4  -3   4    3.20    4.69
   4  -3   5   13.33    2.32
   4  -3   5   14.97    7.32
  -4   3  -5    4.69    2.54
  -4   3  -5   13.98    3.19
  -4   3  -6   -0.87    2.29
   4  -3   6    0.49    1.15
  -4   3  -6    0.69    1.64
  -4   3  -7    3.36    2.46
  -4   3  -7    4.80    2.90
  -4   3  -7    7.15    2.57
   4  -3   8   -1.16    1.77
  -4   3  -8   -1.07    2.64
  -4   3  -9   32.12    6.98
   4  -3   9   48.33    5.88
   4  -3  10    2.32    1.68
  -4   3 -10   -0.54    2.67
   4  -3  10    0.56    1.73
   4  -3  11    3.74    1.84
   4  -3  11    4.49    1.83
  -4   3 -11    0.95    2.72
   4  -3  12    0.34    1.01
   4  -2 -14   20.85    4.37
  -4   2  14   23.46    3.74
   4  -2 -14   30.95    3.21
   4  -2 -13   15.20    5.30
   4  -2 -12  252.10   23.91
   4  -2 -11   57.84    9.89
   4  -2 -10   -0.66    3.79
   4  -2  -9    2.37    3.93
   4  -2  -9    0.67    2.26
   4  -2  -9    4.00    3.52
   4  -2  -8    5.74    3.61
   4  -2  -8    3.11    2.99
   4  -2  -8    7.28    4.11
   4  -2  -7  127.67   15.19
   4  -2  -7  144.39   14.55
   4  -2  -6  423.79   29.75
   4  -2  -6  381.26   27.61
   4  -2  -5    9.07    3.46
   4  -2  -5   14.93    4.64
   4  -2  -4  117.52   11.83
   4  -2  -4  112.15    7.45
   4  -2  -3  488.49   27.98
   4  -2  -3  373.21   21.76
   4  -2  -2  597.91   35.12
   4  -2  -2  405.56   29.91
   4  -2  -1 1569.25  101.16
   4  -2  -1 1516.57  100.36
   4  -2   0   46.05    4.89
   4  -2   0   47.38    4.55
   4  -2   1    1.20    3.91
   4  -2   1    1.58    0.98
   4  -2   1    1.10    0.66
   4  -2   2   13.23    5.31
   4  -2   2    8.53    1.86
  -4   2  -3  175.66   14.73
   4  -2   3  180.94   14.11
   4  -2   4   98.79   13.68
  -4   2  -4   81.71    8.21
  -4   2  -5    6.76    2.39
   4  -2   5    4.54    1.45
   4  -2   6  181.56   13.66
  -4   2  -6  189.52   16.27
   4  -2   7    7.18    2.36
  -4   2  -7    6.25    2.69
  -4   2  -7    5.10    2.74
  -4   2  -8   -0.48    2.36
   4  -2   8    2.89    1.99
  -4   2  -9  115.89   13.59
   4  -2   9  146.17   12.30
   4  -2  10    0.27    1.33
  -4   2 -10   -0.53    2.96
   4  -2  10    0.29    1.62
   4  -2  11    0.70    1.26
  -4   2 -11   -0.47    2.49
   4  -2  12   16.25    2.69
  -4   1  15    6.27    1.77
   4  -1 -14   51.60    7.36
   4  -1 -14   57.36    5.47
   4  -1 -13   23.43    6.80
   4  -1 -12    7.98    4.66
   4  -1 -11    8.53    4.84
   4  -1 -10   48.95    8.79
   4  -1  -9    1.71    3.42
   4  -1  -9    1.83    2.81
   4  -1  -8  274.14   27.68
   4  -1  -8  335.22   28.43
   4  -1  -7   59.35    8.65
   4  -1  -7   69.73    8.87
   4  -1  -6  270.57   24.77
   4  -1  -6  361.41   25.85
   4  -1  -5  230.54   19.37
   4  -1  -4  299.63   22.20
   4  -1  -4  262.21   17.27
   4  -1  -3  457.07   37.62
   4  -1  -3  483.95   36.68
   4  -1  -3  584.02   36.09
   4  -1  -2   65.42    6.30
   4  -1  -2   68.62    5.77
   4  -1  -2   77.62    8.81
   4  -1  -1  542.22   37.14
   4  -1  -1  517.94   34.53
   4  -1  -1  498.16   35.04
   4  -1   0  465.39   31.68
   4  -1   0  432.32   30.24
   4  -1   0  436.45   29.70
   4  -1   1  247.71   17.96
   4  -1   1  249.41   17.36
   4  -1   2  723.19   48.55
   4  -1   3   62.38    6.08
   4  -1   4   42.07    4.80
  -4   1  -5    0.27    1.53
   4  -1   5    0.61    1.07
  -4   1  -6   20.11    4.11
   4  -1   6   21.97    3.64
  -4   1  -7   39.77    5.97
   4  -1   7   41.18    5.24
  -4   1  -7   36.71    5.69
  -4   1  -8    1.34    2.55
   4  -1   8    0.59    1.56
  -4   1  -9    4.40    3.19
   4  -1   9    1.54    2.01
  -4   1 -10   43.55    7.17
  -4   1 -11    1.82    2.47
  -4   1 -12   53.45    7.02
   4   0 -15    3.61    1.99
   4   0 -15    2.60    1.04
   4   0 -15    4.23    2.36
   4   0 -14   24.31    5.25
   4   0 -14   19.16    2.97
   4   0 -13    0.52    3.49
   4   0 -12   70.11   11.12
   4   0 -11   19.51    6.52
   4   0 -10   11.68    5.02
   4   0 -10    9.34    3.82
   4   0 -10   11.28    3.50
   4   0  -9   23.40    5.12
   4   0  -9    8.20    3.18
   4   0  -8   89.34    7.28
   4   0  -8  117.01   11.08
   4   0  -8  100.97   11.05
   4   0  -7    2.31    0.84
   4   0  -7    4.30    2.00
   4   0  -7    4.22    2.23
   4   0  -6   38.88    5.32
   4   0  -6   38.02    5.96
   4   0  -5  587.77   41.00
   4   0  -4  391.97   27.93
   4   0  -3  795.64   54.08
   4   0  -3  935.98   55.18
   4   0  -3  777.39   53.62
   4   0  -3  807.46   58.59
   4   0  -2  466.81   32.49
   4   0  -2  405.27   28.67
   4   0  -2  420.97   28.32
   4   0  -1   11.96    3.40
   4   0  -1   11.28    1.92
   4   0  -1   11.10    1.66
   4   0   0  325.98   23.89
   4   0   0  308.76   22.03
   4   0   1 1532.84   98.03
   4   0   1 1437.21   96.29
   4   0   2  161.66   12.56
   4   0   3  364.39   25.94
   4   0   4   54.89    5.08
  -4   0  -4   62.74    6.19
  -4   0  -5   72.21    7.29
   4   0   5   62.05    5.72
  -4   0  -6    9.48    2.82
   4   0   6    8.48    2.41
   4   0   6   11.95    2.08
  -4   0  -7  203.83   16.79
   4   0   7  175.35   15.20
  -4   0  -8   26.84    5.22
  -4   0  -9   71.32    9.14
  -4   0 -10    3.65    2.92
  -4   0 -11   17.63    4.25
   4   1 -15    1.70    2.13
   4   1 -15    3.67    2.24
   4   1 -14  100.20   11.27
   4   1 -13    6.79    3.97
   4   1 -12  133.41   14.48
   4   1 -11  178.59   16.78
   4   1 -10  126.29   12.67
   4   1 -10  111.56   12.85
   4   1  -9   18.48    4.51
   4   1  -9   11.15    3.51
   4   1  -8  116.11   10.76
   4   1  -8   93.14    7.52
   4   1  -8   96.99   10.84
   4   1  -7   58.02    6.43
   4   1  -7   61.26    5.59
   4   1  -7   62.29    5.19
   4   1  -7   79.29    8.39
   4   1  -6  200.60   16.86
   4   1  -5    8.14    2.43
   4   1  -4 1013.41   63.23
   4   1  -4  768.93   66.38
   4   1  -3   18.22    5.07
   4   1  -2   27.66    5.53
   4   1  -2   24.16    2.89
   4   1  -1  381.98   26.59
   4   1  -1  314.03   22.87
   4   1   0  213.44   17.28
   4   1   0  192.52   14.64
   4   1   1    3.37    2.45
   4   1   1    3.38    1.24
   4   1   2  234.19   17.46
   4   1   3   18.97    3.71
   4   1   3   18.54    2.40
   4   1   3   18.62    2.93
   4   1   4    2.73    2.66
   4   1   4    3.24    2.31
  -4  -1  -4    2.77    1.75
   4   1   4    2.03    0.99
   4   1   5  166.39   12.71
   4   1   5  167.15   16.42
   4   1   5  154.23   15.13
  -4  -1  -5  190.83   14.46
  -4  -1  -6  178.01   14.65
   4   1   6  159.70   12.53
  -4  -1  -7    3.03    2.18
  -4  -1  -8    1.68    2.15
  -4  -1  -9   24.88    5.21
  -4  -1 -10   12.85    3.80
  -4  -1 -11    0.34    1.94
   4   2 -15   -0.73    1.79
   4   2 -14   10.09    3.62
   4   2 -14    5.44    3.05
   4   2 -13    9.83    3.89
   4   2 -13   24.15    5.68
   4   2 -12   14.60    5.14
   4   2 -11  131.29   13.74
   4   2 -10   76.58    9.70
   4   2  -9  659.80   44.32
   4   2  -9  545.45   44.10
   4   2  -8    9.96    3.38
   4   2  -8    5.49    1.67
   4   2  -8    7.85    2.86
   4   2  -7  134.65   11.66
   4   2  -7  127.00   10.36
   4   2  -7   96.24    8.71
   4   2  -7  119.84   11.78
   4   2  -6  512.75   31.27
   4   2  -6  465.72   29.89
   4   2  -6  369.65   28.09
   4   2  -6  410.15   31.30
   4   2  -5    5.80    3.83
   4   2  -5    4.22    2.10
   4   2  -5    5.30    1.34
   4   2  -5    5.18    2.00
   4   2  -4  437.68   28.11
   4   2  -4  300.23   32.74
   4   2  -3  279.47   19.64
   4   2  -3  270.35   24.80
   4   2  -2   -1.12    3.43
   4   2  -2    3.04    1.02
   4   2  -1  113.71   12.16
   4   2  -1   99.61    8.27
   4   2   0  334.28   26.53
   4   2   0  314.51   22.32
   4   2   1  280.85   22.83
   4   2   1  242.62   17.89
   4   2   1  263.72   17.99
   4   2   1  267.84   18.89
   4   2   1  252.20   18.69
   4   2   2    5.24    2.36
   4   2   2    5.05    1.43
   4   2   2    7.30    1.51
   4   2   2    7.92    2.20
   4   2   2    6.98    2.03
   4   2   3   33.73    5.60
   4   2   3   41.94    4.10
   4   2   3   34.74    4.58
   4   2   4   26.34    5.32
   4   2   4   27.13    3.32
   4   2   4   27.71    4.08
   4   2   5    9.55    3.64
  -4  -2  -5   17.74    3.49
   4   2   5   10.63    2.15
  -4  -2  -6   29.47    4.84
   4   2   6   26.98    3.50
  -4  -2  -7   38.36    6.05
  -4  -2  -8   10.03    3.38
  -4  -2  -9   -0.39    1.99
  -4  -2 -10   17.58    3.82
   4   3 -14   22.86    4.44
   4   3 -14   19.14    3.95
   4   3 -13    7.59    3.50
   4   3 -12  159.49   16.05
   4   3 -12  196.50   17.39
   4   3 -11   53.56    8.06
   4   3 -11   27.53    6.70
   4   3 -10   48.68    7.75
   4   3 -10   49.64    7.94
   4   3 -10   41.49    4.58
   4   3  -9    7.42    4.08
   4   3  -9    3.23    1.62
   4   3  -9    6.31    1.63
   4   3  -8   11.91    4.06
   4   3  -8   15.31    3.67
   4   3  -8    9.94    2.17
   4   3  -8   10.88    2.08
   4   3  -8   10.39    3.44
   4   3  -7   81.33    8.08
   4   3  -7   63.33    6.22
   4   3  -7   68.56    6.25
   4   3  -7   64.78    8.54
   4   3  -6 1087.98   77.47
   4   3  -6 1204.06   77.68
   4   3  -5   47.53    5.45
   4   3  -5   39.61    5.20
   4   3  -5   34.05    3.77
   4   3  -5   46.99    4.24
   4   3  -5   37.39    3.96
   4   3  -5   43.03    4.62
   4   3  -4   -0.85    3.62
   4   3  -4    2.44    2.14
   4   3  -4    1.53    0.87
   4   3  -4    1.63    1.84
   4   3  -4    2.15    0.88
   4   3  -4    2.26    1.23
   4   3  -3   83.23    7.78
   4   3  -3   83.25    7.84
   4   3  -3   80.71    6.59
   4   3  -3   73.90    6.99
   4   3  -3   57.83   10.61
   4   3  -2  485.21   45.90
   4   3  -2  683.71   42.33
   4   3  -2  596.67   40.48
   4   3  -2  648.77   40.74
   4   3  -2  559.76   41.17
   4   3  -2  613.58   41.64
   4   3  -1   61.41    9.82
   4   3  -1   68.28    5.94
   4   3  -1   76.49    6.12
   4   3  -1   73.99    7.27
   4   3  -1   65.24    6.48
   4   3  -1   69.14    6.98
   4   3  -1   66.00    6.71
   4   3   0  398.85   34.60
   4   3   0  437.00   29.21
   4   3   0  425.97   29.19
   4   3   0  398.27   29.71
   4   3   0  439.66   30.33
   4   3   0  448.91   30.21
   4   3   1    7.21    4.12
   4   3   1    5.82    1.52
   4   3   1    5.97    1.52
   4   3   1    6.84    2.41
   4   3   1    7.31    2.30
   4   3   2  227.47   22.19
   4   3   2  213.49   16.26
   4   3   2  227.94   16.43
   4   3   2  236.24   17.58
   4   3   2  221.08   17.23
   4   3   3   13.40    2.40
   4   3   3   15.89    2.67
   4   3   3   15.69    3.42
   4   3   3   13.70    3.20
   4   3   4  412.50   28.53
   4   3   4  405.60   29.79
   4   3   5    0.73    1.14
  -4  -3  -5    1.32    1.94
   4   3   5    1.98    2.26
   4   3   6   16.22    2.66
  -4  -3  -6   18.73    4.03
  -4  -3  -7    1.12    2.29
  -4  -3  -8   19.62    4.19
  -4  -3  -9   19.25    4.03
   4   4 -14   10.44    2.94
   4   4 -14    8.65    2.66
   4   4 -13    6.93    3.48
   4   4 -13    5.56    3.06
   4   4 -12    8.64    3.75
   4   4 -12   10.06    3.83
   4   4 -11   30.50    6.28
   4   4 -11   34.70    6.19
   4   4 -11   33.53    3.97
   4   4 -10    1.31    3.51
   4   4 -10    3.13    1.68
   4   4 -10    4.82    1.72
   4   4  -9    0.51    3.65
   4   4  -9    0.45    3.32
   4   4  -9    1.49    1.34
   4   4  -9    2.43    1.33
   4   4  -8  249.34   20.19
   4   4  -8  201.48   18.84
   4   4  -8  244.93   18.55
   4   4  -8  198.24   16.11
   4   4  -8  215.56   16.09
   4   4  -7  265.54   22.09
   4   4  -7  291.85   21.23
   4   4  -7  238.80   18.73
   4   4  -7  265.37   18.93
   4   4  -6  136.80   11.83
   4   4  -6  108.70    9.47
   4   4  -6  132.84    9.96
   4   4  -6  114.46   12.48
   4   4  -6  115.11    9.67
   4   4  -5    6.81    2.78
   4   4  -5    9.18    4.21
   4   4  -5    6.69    3.09
   4   4  -5    6.99    1.63
   4   4  -5    9.48    1.90
   4   4  -5    7.54    1.82
   4   4  -5    8.72    2.17
   4   4  -4  240.43   18.55
   4   4  -4  235.23   16.68
   4   4  -4  235.21   18.23
   4   4  -4  199.51   17.12
   4   4  -3   15.25    3.90
   4   4  -3   15.00    3.54
   4   4  -3   14.34    2.40
   4   4  -3    9.50    2.35
   4   4  -2  318.43   23.35
   4   4  -2  365.46   25.52
   4   4  -2  376.58   23.86
   4   4  -2  304.51   24.27
   4   4  -2  319.77   24.56
   4   4  -1   12.06    3.39
   4   4  -1   14.03    2.64
   4   4  -1   10.83    2.12
   4   4  -1   15.76    2.49
   4   4  -1   16.35    2.99
   4   4  -1   15.31    3.36
   4   4  -1   15.69    3.46
   4   4   0  115.62    9.31
   4   4   0   94.19    8.66
   4   4   0  102.97   10.01
   4   4   0  115.63   10.09
   4   4   1   14.79    5.68
   4   4   1   19.16    3.11
   4   4   1   18.56    2.91
   4   4   1   16.58    3.82
   4   4   1   20.64    3.84
   4   4   2  531.17   35.98
   4   4   2  501.76   35.70
   4   4   2  524.40   37.14
   4   4   2  518.30   36.82
   4   4   3   -0.21    1.13
   4   4   3    0.95    2.28
   4   4   3    0.87    2.04
   4   4   4   26.60    3.71
   4   4   4   28.77    4.86
   4   4   4   24.98    4.43
  -4  -4  -5   53.33    6.58
   4   4   5   43.79    4.93
   4   4   5   43.74    6.01
  -4  -4  -6    5.52    2.53
   4   4   6    7.45    1.82
  -4  -4  -7    4.96    2.30
  -4  -4  -8   18.41    3.69
   4   5 -13    1.73    2.30
   4   5 -13    2.07    2.08
   4   5 -12   79.39    8.61
   4   5 -11    0.36    2.67
   4   5 -11    0.35    0.99
   4   5 -10   50.06    7.32
   4   5 -10   39.01    4.97
   4   5 -10   49.12    5.04
   4   5  -9   14.53    4.24
   4   5  -9   12.09    2.76
   4   5  -9    9.62    2.22
   4   5  -9   13.76    4.67
   4   5  -8   26.23    5.25
   4   5  -8   24.44    3.65
   4   5  -8   26.35    3.61
   4   5  -8   20.50    5.72
   4   5  -7   12.47    4.69
   4   5  -7   12.20    4.21
   4   5  -7   12.78    2.51
   4   5  -7    9.87    2.27
   4   5  -6    9.50    3.44
   4   5  -6   12.22    4.75
   4   5  -6    8.23    3.86
   4   5  -6    7.14    1.96
   4   5  -6    9.90    2.31
   4   5  -6    9.30    2.23
   4   5  -5    4.45    4.17
   4   5  -5    7.11    3.28
   4   5  -5    8.64    1.93
   4   5  -5    7.89    2.16
   4   5  -5    6.82    1.97
   4   5  -5   10.91    4.28
   4   5  -4  101.41   10.05
   4   5  -4   86.27    9.98
   4   5  -4   87.26    8.10
   4   5  -3   64.87    7.90
   4   5  -3   60.19    8.23
   4   5  -3   67.78    6.53
   4   5  -2  338.42   25.44
   4   5  -2  337.92   24.90
   4   5  -2  365.32   27.01
   4   5  -2  364.30   26.30
   4   5  -1   29.44    5.45
   4   5  -1   25.04    3.96
   4   5  -1   28.78    3.94
   4   5  -1   30.33    4.86
   4   5   0    6.93    2.21
   4   5   0    4.70    2.84
   4   5   0    6.11    2.81
   4   5   1   13.22    2.68
   4   5   1   10.62    3.34
   4   5   1   11.35    3.45
   4   5   2    7.42    2.06
   4   5   2    7.90    3.23
   4   5   2    5.47    2.76
   4   5   3   29.41    3.87
   4   5   3   25.84    4.80
   4   5   3   24.48    4.59
   4   5   4   76.53    6.87
   4   5   4   70.15    7.92
   4   5   4   62.75    7.49
   4   5   5   -0.34    1.03
   4   5   5    1.98    2.13
   4   5   6    2.31    1.80
   4   6 -12    6.75    2.67
   4   6 -11   77.25    8.24
   4   6 -10   50.73    6.77
   4   6 -10   43.49    4.86
   4   6  -9  120.41   12.40
   4   6  -9  131.41   12.41
   4   6  -9  119.79   10.22
   4   6  -8  165.43   14.79
   4   6  -8  153.67   12.38
   4   6  -8  149.27   14.78
   4   6  -7    0.45    3.70
   4   6  -7    0.41    3.53
   4   6  -7    0.98    1.23
   4   6  -6   16.10    3.99
   4   6  -6   13.68    4.79
   4   6  -6   14.33    4.53
   4   6  -6   13.65    2.59
   4   6  -6   13.81    2.86
   4   6  -5    3.48    2.67
   4   6  -5    3.87    3.77
   4   6  -5    1.71    4.13
   4   6  -5    2.59    1.69
   4   6  -4  289.80   21.91
   4   6  -4  238.86   19.24
   4   6  -4  266.52   21.90
   4   6  -3  128.29   12.44
   4   6  -3  130.70   12.79
   4   6  -3  127.26   10.94
   4   6  -2   16.14    4.63
   4   6  -2   12.08    2.65
   4   6  -1  202.32   17.31
   4   6  -1  231.84   19.29
   4   6   0   16.19    3.16
   4   6   0   21.21    4.30
   4   6   0   22.27    4.23
   4   6   1   42.74    5.23
   4   6   1   46.85    6.36
   4   6   1   52.66    6.46
   4   6   2  128.18   11.29
   4   6   2   96.71    9.30
   4   6   2  120.89   10.97
   4   6   2  112.97   10.59
   4   6   3    0.29    2.17
   4   6   3    1.47    1.24
   4   6   3    3.86    2.25
   4   6   3    2.48    1.96
   4   6   4   13.95    3.09
   4   6   5   29.10    4.02
   4   7  -9    2.21    2.47
   4   7  -9    0.76    1.09
   4   7  -8    2.76    1.33
   4   7  -7    1.66    1.10
   4   7  -7    0.20    1.09
   4   7  -6   51.84    6.80
   4   7  -6   58.87    5.40
   4   7  -6   46.40    5.44
   4   7  -5   75.87    8.24
   4   7  -5   57.96    6.32
   4   7  -4  142.94   12.35
   4   7  -4  107.57    9.99
   4   7  -3    0.66    2.07
   4   7  -3    0.72    2.36
   4   7  -3    0.89    1.24
   4   7  -2    8.32    2.98
   4   7  -2    9.13    3.23
   4   7  -2    5.68    1.84
   4   7  -1   48.11    6.36
   4   7   0   15.37    3.45
   4   7   1   11.68    3.04
   4   7   1    6.56    2.41
   4   7   2   14.16    2.95
   4   7   2    9.46    2.52
   4   8  -6   43.11    5.25
   4   8  -5   26.92    4.23
   4   8  -4   -0.51    2.26
   4   8  -3    9.55    2.76
  -5  10   2   29.64    2.49
  -5  10   1   15.52    2.71
   5 -10  -1    7.63    1.13
   5 -10  -1   12.66    2.74
  -5  10   1    8.82    1.14
  -5  10   0   85.36    6.75
   5 -10   0   47.76    4.14
  -5  10  -1   16.18    3.15
   5 -10   1    7.81    1.27
   5 -10   2    7.03    1.12
   5 -10   2    5.14    0.96
   5 -10   3   24.06    2.29
   5 -10   3   21.72    2.22
   5 -10   4  112.62    7.95
   5  -9  -5    0.96    1.88
   5  -9  -4    2.04    2.17
   5  -9  -3    1.67    2.49
  -5   9   3    1.51    1.07
   5  -9  -2   78.09    6.77
  -5   9   2   97.74    7.70
   5  -9  -1   18.34    2.50
  -5   9   1   25.82    3.23
  -5   9   1   21.63    2.43
  -5   9   0   28.83    3.52
   5  -9   0   21.07    2.75
  -5   9  -1   36.68    4.02
   5  -9   1   29.37    3.37
   5  -9   2   97.67    7.93
   5  -9   2   92.98    7.80
   5  -9   3   16.21    2.23
   5  -9   3   17.56    2.28
   5  -9   4    6.93    1.49
   5  -9   5   39.62    3.70
   5  -9   6    1.02    0.83
   5  -9   7    1.41    0.69
  -5   8   8    9.79    1.46
   5  -8  -7   28.55    4.54
  -5   8   7   17.47    2.36
  -5   8   6    9.76    1.95
  -5   8   6   12.10    2.19
  -5   8   5   14.03    2.36
  -5   8   5   10.12    2.30
  -5   8   4    3.29    1.49
  -5   8   4    1.50    1.29
  -5   8   3    8.03    2.07
  -5   8   3   12.56    2.68
   5  -8  -2   56.62    5.52
  -5   8   2   67.34    6.35
  -5   8   2   60.82    6.54
  -5   8   1    9.45    2.42
  -5   8   1    7.80    3.09
  -5   8   0   64.56    6.77
  -5   8   0   66.39    7.75
  -5   8  -1   85.33    8.35
  -5   8  -1  103.59   10.01
  -5   8  -2   64.62    6.73
  -5   8  -2   71.98    8.26
   5  -8   3   62.11    6.06
   5  -8   3   63.49    6.10
  -5   8  -3   81.88    7.19
  -5   8  -3   78.86    8.46
   5  -8   4   28.40    3.57
  -5   8  -4   40.28    5.67
   5  -8   5    2.29    1.24
  -5   8  -5    3.13    2.86
   5  -8   6   46.23    4.48
   5  -8   7   80.70    6.52
   5  -8   8   30.39    2.95
  -5   8  -9   20.79    2.35
   5  -8   9   22.87    2.58
  -5   7   9   19.91    2.55
   5  -7  -9   33.07    4.95
   5  -7  -8   38.15    6.03
  -5   7   8   25.30    3.32
  -5   7   8   32.77    3.87
   5  -7  -7    0.92    2.83
  -5   7   7    0.18    0.91
  -5   7   7    0.22    1.26
   5  -7  -6    2.06    3.72
  -5   7   6    1.20    1.26
  -5   7   6    1.25    1.43
  -5   7   5    5.84    1.93
  -5   7   5    8.10    2.43
   5  -7  -5    8.86    4.03
  -5   7   4   72.69    7.21
  -5   7   4   75.06    7.81
  -5   7   3   30.56    4.22
  -5   7   3   37.28    5.05
  -5   7   2   12.39    2.70
  -5   7   2    9.81    2.75
  -5   7   1  374.33   28.47
  -5   7   1  406.56   29.29
  -5   7   1  443.59   30.54
  -5   7   0   38.94    5.33
  -5   7   0   45.66    6.69
  -5   7  -1  145.85   12.64
  -5   7  -1  151.05   14.15
  -5   7  -2  186.76   15.25
  -5   7  -2  193.34   16.93
   5  -7   3    4.21    1.60
   5  -7   3    3.84    1.70
  -5   7  -3    8.18    2.39
  -5   7  -3    8.34    3.91
   5  -7   4    1.65    1.45
  -5   7  -4    2.71    3.21
   5  -7   5  168.52   13.87
  -5   7  -5  230.75   17.10
   5  -7   6  129.60   10.33
   5  -7   7   16.12    2.51
   5  -7   8    8.20    1.65
  -5   7  -9   45.84    4.37
   5  -7  10   22.29    2.78
  -5   7 -10   25.40    2.62
   5  -6 -11   60.74    7.01
   5  -6 -10    9.71    3.67
  -5   6  10    5.56    1.67
  -5   6   9   44.92    5.44
   5  -6  -9   61.20    8.19
   5  -6  -8    5.32    3.27
  -5   6   8    3.19    1.81
  -5   6   7   45.04    5.99
   5  -6  -7   72.75    9.56
   5  -6  -6   17.34    5.10
  -5   6   6    6.72    2.50
  -5   6   5   49.43    6.31
  -5   6   4  234.01   18.78
  -5   6   3    4.89    2.15
   5  -6  -3    5.92    1.85
   5  -6  -3    7.29    3.31
  -5   6   3    9.56    2.56
  -5   6   2   23.84    4.11
  -5   6   2   21.51    3.78
   5  -6  -2   19.60    3.41
  -5   6   1   10.30    2.79
  -5   6   1    5.80    2.07
   5  -6  -1    9.96    2.35
  -5   6   0  270.42   27.35
  -5   6   0  227.42   17.96
  -5   6   0  252.59   19.81
   5  -6   0  206.45   17.41
  -5   6  -1   12.82    6.98
  -5   6  -1    9.85    2.69
  -5   6  -1    6.31    3.76
   5  -6   1    6.94    2.09
  -5   6  -2  322.85   30.25
  -5   6  -2  285.22   21.07
  -5   6  -2  321.98   23.74
   5  -6   2  244.24   20.61
   5  -6   3   76.49   11.84
   5  -6   3   62.57    6.49
  -5   6  -3   67.18    7.13
  -5   6  -3   84.37    9.81
  -5   6  -3   75.11    8.69
   5  -6   4   11.31    2.39
  -5   6  -4    8.16    2.41
  -5   6  -4    7.51    4.04
   5  -6   5   45.24    5.09
  -5   6  -5   49.56    7.43
   5  -6   6  154.83   12.18
   5  -6   7   34.65    4.06
   5  -6   8    2.90    1.42
   5  -6   9    1.05    1.26
  -5   6  -9    0.58    1.01
   5  -6  10   11.38    2.20
   5  -6  11    0.12    0.78
   5  -5 -12    2.29    2.18
  -5   5  12    1.56    1.03
   5  -5 -11    9.71    3.72
  -5   5  11    5.80    1.84
   5  -5 -10   12.01    4.25
  -5   5  10   13.58    2.90
  -5   5   9   41.06    5.64
   5  -5  -9   56.06    8.78
  -5   5   8   43.49    5.87
   5  -5  -8   55.58    8.81
   5  -5  -7    3.68    3.42
  -5   5   7    2.55    1.83
  -5   5   6   24.16    4.35
   5  -5  -6   41.28    7.49
   5  -5  -6   25.41    6.09
  -5   5   5   -0.31    1.50
   5  -5  -5   -2.50    2.53
  -5   5   4   19.97    3.91
   5  -5  -4   28.91    6.13
   5  -5  -3   16.14    2.76
  -5   5   3   14.60    3.39
  -5   5   3   23.22    7.94
   5  -5  -3   17.45    4.83
   5  -5  -3   20.14    3.21
   5  -5  -2  161.77   12.34
  -5   5   2  133.72   12.93
   5  -5  -2  136.78   15.26
   5  -5  -2  169.77   13.03
  -5   5   1    8.50    5.95
  -5   5   1    7.86    2.44
   5  -5  -1   13.36    2.71
  -5   5   0  884.06   63.12
  -5   5   0  746.08   52.05
  -5   5   0  868.34   54.73
   5  -5   0  696.39   51.60
   5  -5   1   26.50    3.67
  -5   5  -1   29.18    4.17
  -5   5  -1   29.52    8.49
  -5   5  -1   30.14    6.01
   5  -5   1   24.81    3.85
   5  -5   2    6.81    1.99
   5  -5   2    4.81    1.76
   5  -5   2    7.84    5.50
  -5   5  -2   10.41    6.39
  -5   5  -2    7.30    3.75
   5  -5   2    4.92    1.73
   5  -5   3    8.89    2.23
   5  -5   3   16.45    6.26
  -5   5  -3   18.27    4.10
  -5   5  -3   14.56    4.86
   5  -5   4  412.86   34.35
   5  -5   4  327.15   25.52
  -5   5  -4  379.09   28.34
  -5   5  -4  423.20   29.91
   5  -5   5    0.20    1.22
   5  -5   5   -0.90    5.29
  -5   5  -5    3.70    3.02
  -5   5  -5    1.24    2.30
  -5   5  -5    1.94    3.45
   5  -5   6   80.69    7.39
  -5   5  -6   79.81   10.56
   5  -5   7    0.18    1.31
  -5   5  -7    2.68    3.22
  -5   5  -8    3.58    3.40
   5  -5   8    0.16    1.14
   5  -5   9    9.29    2.45
   5  -5  10   50.95    5.47
   5  -5  11   -0.61    1.05
  -5   4  13    1.19    0.94
   5  -4 -13    1.68    2.23
   5  -4 -12    6.07    3.73
  -5   4  12    1.73    1.41
   5  -4 -11   26.94    6.24
  -5   4  11   26.64    4.15
   5  -4 -10    0.61    3.21
  -5   4  10    1.21    1.60
   5  -4  -9   34.47    7.04
  -5   4   9   26.80    4.53
  -5   4   8   58.95    7.27
   5  -4  -8   84.30   10.89
   5  -4  -7   30.21    6.47
  -5   4   7   20.03    3.96
   5  -4  -7   27.97    6.53
   5  -4  -7   14.00    4.88
  -5   4   6   46.25    6.29
   5  -4  -6   60.34    9.07
   5  -4  -6   42.17    8.29
  -5   4   5   16.00    3.32
   5  -4  -5   26.52    6.07
  -5   4   4   38.91    5.30
   5  -4  -4   55.07    8.47
  -5   4   3    3.02    4.46
   5  -4  -3   -0.16    0.89
  -5   4   3   -0.27    1.31
   5  -4  -3    2.90    2.46
   5  -4  -3    1.56    1.18
   5  -4  -2   94.14    8.34
   5  -4  -2   98.68    8.94
   5  -4  -1  443.06   30.45
   5  -4  -1  436.88   31.08
   5  -4   0   34.42    3.99
  -5   4   0   34.08    6.22
   5  -4   0   31.40    4.47
   5  -4   0   33.34    4.30
   5  -4   1   33.35    3.88
  -5   4  -1   26.45    5.60
   5  -4   1   33.04    4.21
   5  -4   1   26.15    4.07
   5  -4   2  850.29   60.86
  -5   4  -2 1055.09   72.63
  -5   4  -2  890.48   64.82
   5  -4   3   36.70    4.38
  -5   4  -3   36.09    6.25
  -5   4  -3   42.61    6.09
  -5   4  -3   36.90    6.76
   5  -4   4  124.66   10.04
  -5   4  -4  140.45   12.45
  -5   4  -4  125.67   13.45
   5  -4   5   19.70    3.09
   5  -4   5   28.62    8.79
  -5   4  -5    9.33    3.84
  -5   4  -5   24.98    4.68
  -5   4  -5   19.16    5.35
  -5   4  -6   48.09    6.73
   5  -4   6   45.69    4.86
  -5   4  -7    2.65    3.11
   5  -4   7    1.28    1.22
  -5   4  -8  119.90   13.75
   5  -4   8  134.81   11.72
  -5   4  -9   11.93    4.33
   5  -4   9   11.70    2.88
  -5   4 -10    1.71    2.38
   5  -4  10    0.46    1.37
   5  -4  11    3.40    1.56
  -5   3  13   31.49    4.19
   5  -3 -13   35.10    3.48
   5  -3 -13   38.74    6.67
   5  -3 -12    7.41    4.21
  -5   3  12    6.16    2.24
   5  -3 -12    8.13    1.80
   5  -3 -11   48.19    8.44
  -5   3  11   36.46    5.47
   5  -3 -11   50.12    4.97
   5  -3 -10   82.12   11.39
   5  -3  -9  171.78   17.86
   5  -3  -8    0.59    3.12
   5  -3  -8   -0.68    3.27
   5  -3  -8   -0.71    2.56
   5  -3  -7  203.75   17.73
   5  -3  -7  177.10   17.69
   5  -3  -7  143.96   15.00
   5  -3  -6  225.43   18.05
   5  -3  -6  230.61   19.23
  -5   3   5   22.48    3.90
   5  -3  -5   31.76    6.66
   5  -3  -4   51.63    7.92
   5  -3  -4   36.03    4.34
   5  -3  -3   15.79    4.31
   5  -3  -3    9.23    2.08
   5  -3  -2   43.25    4.83
   5  -3  -1  177.38   14.04
   5  -3  -1  160.03   13.05
   5  -3   0   38.74    4.86
   5  -3   0   37.18    4.38
   5  -3   1   85.54    8.19
   5  -3   1   86.25    7.78
   5  -3   2    5.37    1.51
   5  -3   2    3.87    1.54
  -5   3  -2    2.31    2.30
   5  -3   3  246.17   21.62
  -5   3  -3  183.39   13.67
   5  -3   3  137.52   10.88
  -5   3  -3   85.53   12.61
   5  -3   4  289.07   19.10
  -5   3  -4  316.01   21.66
  -5   3  -4  204.29   20.60
  -5   3  -4  171.97   21.07
   5  -3   5   24.95    3.31
  -5   3  -5   15.42    4.28
  -5   3  -5   19.55    5.37
   5  -3   6   47.76    4.91
  -5   3  -6   33.77    6.42
  -5   3  -7   -0.51    2.34
   5  -3   7    2.34    2.04
  -5   3  -8   15.94    4.69
   5  -3   8   19.07    3.68
  -5   3  -9   23.94    5.63
   5  -3   9   36.96    4.92
  -5   3 -10    7.99    3.52
   5  -3  10   11.72    2.73
  -5   3 -11    6.98    2.79
   5  -2 -14    0.92    1.88
  -5   2  14    2.25    1.30
   5  -2 -14    1.98    0.97
  -5   2  13   25.67    4.24
   5  -2 -13   44.22    4.20
   5  -2 -13   34.13    6.97
   5  -2 -12    1.92    3.66
   5  -2 -12    1.32    1.41
   5  -2 -11   57.42    9.54
   5  -2 -10    2.64    3.95
   5  -2  -9  217.41   20.83
   5  -2  -8   16.12    5.19
   5  -2  -8   23.36    2.85
   5  -2  -8   19.36    5.37
   5  -2  -7  153.74   16.71
   5  -2  -7  171.77   17.28
   5  -2  -6   65.25    9.57
   5  -2  -6   80.92    8.53
   5  -2  -6   77.13    7.00
   5  -2  -5   85.45    8.82
   5  -2  -5   86.81    7.40
   5  -2  -4   39.82    6.81
   5  -2  -4   22.33    3.08
   5  -2  -3 1454.99   93.52
   5  -2  -3 1250.28   91.87
   5  -2  -2    5.61    1.49
   5  -2  -2    5.03    1.79
   5  -2  -1    1.93    1.24
   5  -2  -1    1.93    0.91
   5  -2   0   75.58    7.59
   5  -2   0   84.01    7.21
   5  -2   1   71.38    7.01
   5  -2   1   68.01    6.36
   5  -2   2  268.91   20.73
  -5   2  -2  298.11   23.15
   5  -2   3  398.85   29.57
  -5   2  -3  507.21   34.22
   5  -2   3  466.00   31.18
   5  -2   4   25.85    3.31
  -5   2  -4   26.25    4.58
  -5   2  -4   27.06    5.69
  -5   2  -5   60.67    7.58
  -5   2  -5   55.82    8.66
  -5   2  -6   31.74    5.61
  -5   2  -6   23.18    4.82
   5  -2   6   39.00    4.94
   5  -2   7  110.83    9.37
  -5   2  -7  108.66   12.18
   5  -2   7  118.09   10.64
  -5   2  -8   15.35    4.48
   5  -2   8   24.36    4.22
  -5   2  -9    8.82    3.67
   5  -2   9   12.80    3.08
  -5   2 -10    1.76    2.38
  -5   2 -11    0.35    2.08
   5  -1 -14    1.79    2.20
   5  -1 -14    2.00    1.13
   5  -1 -13    5.58    1.83
   5  -1 -12   12.45    2.72
   5  -1 -12   15.03    5.91
   5  -1 -11   35.65    7.89
   5  -1 -11   21.80    3.78
   5  -1 -10   27.30    5.73
   5  -1  -9   11.64    1.96
   5  -1  -9    6.50    3.49
   5  -1  -8    0.24    1.53
   5  -1  -8    0.53    0.77
   5  -1  -8    2.43    2.80
   5  -1  -7    3.57    1.64
   5  -1  -7    1.00    0.81
   5  -1  -7    1.13    2.51
   5  -1  -6    5.38    1.73
   5  -1  -6    7.98    2.54
   5  -1  -6    7.75    1.51
   5  -1  -6    6.96    3.38
   5  -1  -5   24.67    4.27
   5  -1  -4    2.56    1.06
   5  -1  -3    5.04    3.61
   5  -1  -3    6.09    1.76
   5  -1  -3    7.59    1.64
   5  -1  -2   89.80    8.45
   5  -1  -2  103.67    8.14
   5  -1  -2   86.98   10.77
   5  -1  -1   83.05    7.74
   5  -1  -1   84.88    7.23
   5  -1  -1   81.60    9.55
   5  -1   0    8.37    2.06
   5  -1   0   10.58    1.90
   5  -1   1  167.20   13.70
   5  -1   1  173.87   12.94
   5  -1   2   99.72    9.16
   5  -1   3    1.58    1.27
   5  -1   4   11.93    2.87
   5  -1   5   67.55    6.46
  -5   1  -5   77.02    8.36
  -5   1  -6    2.38    2.27
   5  -1   6    1.78    1.27
  -5   1  -7   36.55    6.32
   5  -1   7   46.15    5.82
   5  -1   7   44.69    4.77
  -5   1  -8   17.64    4.40
   5  -1   8   15.35    3.43
  -5   1  -9   -2.28    2.61
  -5   1 -10    1.26    2.14
  -5   1 -11    1.92    2.05
   5   0 -14   13.73    3.83
   5   0 -14   17.39    2.56
   5   0 -13   43.48    5.07
   5   0 -13   46.86    7.40
   5   0 -12   54.56    6.20
   5   0 -11    1.43    2.73
   5   0 -11    2.50    2.07
   5   0 -10   -0.48    3.16
   5   0 -10    2.01    1.98
   5   0  -9  450.09   31.25
   5   0  -9  397.92   26.65
   5   0  -8   44.63    5.91
   5   0  -8   58.20    5.00
   5   0  -7   13.95    3.00
   5   0  -7   17.72    3.64
   5   0  -7   15.60    2.20
   5   0  -6    4.15    1.81
   5   0  -6    2.70    2.09
   5   0  -6    4.18    1.12
   5   0  -5   27.65    4.26
   5   0  -5   23.41    3.48
   5   0  -5   21.83    2.54
   5   0  -4  112.46   13.99
   5   0  -3  244.61   22.76
   5   0  -2  638.04   43.73
   5   0  -2  656.59   48.10
   5   0  -1    0.47    2.53
   5   0  -1    2.09    1.11
   5   0   0  215.82   18.57
   5   0   0  210.50   16.28
   5   0   1  801.55   55.20
   5   0   1  767.14   52.94
   5   0   2    1.60    2.23
   5   0   2    1.29    1.10
   5   0   2    1.22    0.82
   5   0   3   64.56    6.00
   5   0   3   67.53    7.15
   5   0   4  278.39   19.94
  -5   0  -5   65.71    7.88
   5   0   5   72.58    6.58
   5   0   6   19.62    3.00
  -5   0  -6   19.89    4.28
   5   0   7    9.81    2.13
  -5   0  -7   11.60    3.74
  -5   0  -8   15.06    4.23
  -5   0  -9    4.23    2.97
  -5   0 -10   10.47    3.41
   5   1 -14    8.76    2.89
   5   1 -13   25.46    5.45
   5   1 -12    0.94    3.30
   5   1 -11  195.66   16.32
   5   1 -11  132.36   12.62
   5   1 -10  197.97   16.57
   5   1 -10  137.18   13.21
   5   1  -9    5.56    3.93
   5   1  -9    2.34    1.73
   5   1  -9    4.78    2.45
   5   1  -8  482.80   32.41
   5   1  -8  434.83   30.23
   5   1  -8  443.78   32.11
   5   1  -7    8.93    3.60
   5   1  -7    8.06    2.43
   5   1  -7    9.07    2.89
   5   1  -7    9.31    1.70
   5   1  -7   13.41    3.40
   5   1  -6  267.16   18.21
   5   1  -6  191.92   16.86
   5   1  -6  210.65   15.67
   5   1  -6  282.36   19.72
   5   1  -5  200.89   17.10
   5   1  -5  222.65   16.03
   5   1  -4   -0.81    3.27
   5   1  -4   -0.26    1.88
   5   1  -4    0.71    0.73
   5   1  -4    0.81    1.25
   5   1  -4    1.45    1.90
   5   1  -3  202.70   15.24
   5   1  -3  237.14   17.08
   5   1  -3  245.29   17.22
   5   1  -3  227.16   17.07
   5   1  -3  201.76   21.26
   5   1  -2   88.48   11.89
   5   1  -2   86.83    7.19
   5   1  -2  102.92    8.90
   5   1  -2  107.44    8.92
   5   1  -1  249.17   21.64
   5   1  -1  225.04   16.05
   5   1  -1  224.68   17.29
   5   1  -1  226.67   17.38
   5   1  -1  247.83   17.67
   5   1   0  176.55   16.90
   5   1   0  168.26   12.35
   5   1   0  167.51   13.74
   5   1   0  176.84   13.71
   5   1   0  183.28   13.91
   5   1   1  379.04   29.28
   5   1   1  347.75   24.64
   5   1   1  347.18   25.96
   5   1   1  357.97   25.60
   5   1   1  372.97   25.85
   5   1   2  321.73   25.86
   5   1   2  284.47   21.20
   5   1   2  323.28   21.30
   5   1   2  289.39   22.07
   5   1   3   16.70    5.09
   5   1   3   14.48    2.38
   5   1   3   11.46    2.94
   5   1   4   15.74    5.00
   5   1   4   13.27    2.45
   5   1   5  345.15   24.75
  -5  -1  -5  360.64   26.87
   5   1   6    1.49    1.24
  -5  -1  -6    3.44    2.45
   5   1   7   10.39    2.11
  -5  -1  -7   10.07    3.20
  -5  -1  -8   62.67    8.06
  -5  -1  -9   17.37    4.08
  -5  -1 -10   -0.31    1.59
   5   2 -14    0.29    2.04
   5   2 -13    2.25    2.89
   5   2 -13    8.56    3.68
   5   2 -12   -0.43    3.04
   5   2 -12    3.87    3.45
   5   2 -11  137.29   14.15
   5   2 -11  130.51   10.52
   5   2 -10   37.15    6.83
   5   2 -10   33.10    4.01
   5   2  -9   28.83    6.03
   5   2  -9   21.20    3.13
   5   2  -8   64.45    8.33
   5   2  -8   54.00    6.84
   5   2  -8   53.31    7.90
   5   2  -7   13.08    4.16
   5   2  -7   11.98    3.41
   5   2  -7    8.62    1.92
   5   2  -6  131.57   10.35
   5   2  -6   83.49    7.65
   5   2  -5  257.63   19.10
   5   2  -5  240.44   17.06
   5   2  -5  260.80   19.26
   5   2  -5  238.74   18.12
   5   2  -5  189.38   24.19
   5   2  -4   32.76    8.52
   5   2  -4   45.34    4.39
   5   2  -4   50.76    6.10
   5   2  -4   57.55    6.21
   5   2  -4   49.42    5.26
   5   2  -4   53.91    6.27
   5   2  -3    4.30    4.26
   5   2  -3    2.07    1.96
   5   2  -3    2.32    1.02
   5   2  -3    1.80    2.19
   5   2  -3    1.25    0.84
   5   2  -3    5.64    2.41
   5   2  -3    2.44    1.14
   5   2  -2   62.01    6.82
   5   2  -2   61.98   10.61
   5   2  -2   60.57    5.37
   5   2  -2   61.98    6.91
   5   2  -2   62.68    5.55
   5   2  -2   63.25    6.25
   5   2  -2   65.64    6.81
   5   2  -1  530.51   33.99
   5   2  -1  487.51   39.13
   5   2  -1  447.69   31.89
   5   2  -1  489.77   34.04
   5   2  -1  482.13   32.31
   5   2  -1  454.68   33.02
   5   2  -1  487.86   33.65
   5   2   0    0.67    2.96
   5   2   0    1.26    2.11
   5   2   0    0.59    0.97
   5   2   0    0.98    1.78
   5   2   1    5.92    3.77
   5   2   1    5.16    2.33
   5   2   1    6.68    1.73
   5   2   1    3.08    1.38
   5   2   1    5.83    2.34
   5   2   2   18.71    5.88
   5   2   2   12.33    2.43
   5   2   2   22.01    2.93
   5   2   2   13.97    3.25
   5   2   3   27.51    3.50
   5   2   3   19.14    3.96
   5   2   4    0.77    1.13
   5   2   4    1.68    2.15
   5   2   5  255.68   18.82
   5   2   6   11.14    2.29
  -5  -2  -6   13.03    3.58
   5   2   7    1.66    1.13
  -5  -2  -7    2.67    2.24
  -5  -2  -8    5.48    2.74
  -5  -2  -9   41.38    5.68
   5   3 -14    2.81    1.90
   5   3 -13   12.13    3.49
   5   3 -12   68.97    8.54
   5   3 -11   12.76    4.82
   5   3 -11   13.37    2.41
   5   3 -10   15.03    5.23
   5   3 -10   11.31    2.33
   5   3  -9  176.82   16.36
   5   3  -9  167.89   14.57
   5   3  -9  148.70   12.32
   5   3  -8   83.31   10.10
   5   3  -8   52.75    8.64
   5   3  -8   82.96    8.91
   5   3  -8   67.23    6.71
   5   3  -8   74.79    6.77
   5   3  -7   53.76    6.91
   5   3  -7   37.01    4.61
   5   3  -7   57.10    5.25
   5   3  -6   15.13    3.97
   5   3  -6    7.55    1.86
   5   3  -6   10.91    2.12
   5   3  -6   12.73    2.28
   5   3  -5    3.10    2.45
   5   3  -5    5.21    2.61
   5   3  -5    2.57    1.23
   5   3  -5    2.18    1.21
   5   3  -5    4.03    1.68
   5   3  -4  331.10   23.44
   5   3  -4  314.58   21.39
   5   3  -4  317.97   23.17
   5   3  -4  280.27   22.01
   5   3  -4  322.85   23.28
   5   3  -3  518.95   34.15
   5   3  -3  483.12   33.95
   5   3  -3  459.79   31.80
   5   3  -3  518.72   32.29
   5   3  -3  412.68   32.69
   5   3  -2   51.97    6.68
   5   3  -2   34.50    8.96
   5   3  -2   51.36    6.71
   5   3  -2   48.77    4.91
   5   3  -2   49.81    5.04
   5   3  -2   39.60    5.31
   5   3  -1   44.59    5.93
   5   3  -1   38.98    8.98
   5   3  -1   39.36    4.54
   5   3  -1   51.83    4.95
   5   3  -1   50.49    6.43
   5   3  -1   40.68    5.22
   5   3  -1   47.92    6.01
   5   3   0    2.58    3.81
   5   3   0    3.33    2.42
   5   3   0    1.47    1.31
   5   3   0    2.87    1.40
   5   3   0    1.18    2.21
   5   3   0    0.83    2.06
   5   3   1   87.73    8.70
   5   3   1   79.56    7.27
   5   3   1   71.72    7.06
   5   3   1   85.89    8.64
   5   3   1   77.68    8.19
   5   3   2    3.40    2.80
   5   3   2    3.58    1.63
   5   3   2    4.51    1.75
   5   3   2    3.41    2.42
   5   3   2    4.00    2.65
   5   3   3  127.95   11.17
   5   3   3  155.87   11.72
   5   3   3  134.43   12.54
   5   3   4   38.29    4.54
   5   3   4   38.77    5.58
   5   3   5   37.08    4.33
   5   3   5   35.95    5.36
   5   3   6   30.66    3.88
  -5  -3  -7   47.46    6.37
   5   3   7   49.27    4.83
  -5  -3  -8   11.07    2.85
   5   4 -13   22.87    4.02
   5   4 -12   73.32    8.76
   5   4 -12   84.91    7.09
   5   4 -11   37.65    6.81
   5   4 -11   57.20    5.37
   5   4 -10   53.18    7.96
   5   4 -10   55.27    5.61
   5   4  -9    2.36    3.25
   5   4  -9    3.07    3.37
   5   4  -9    1.05    1.29
   5   4  -9    3.03    1.56
   5   4  -8   51.04    5.58
   5   4  -8   59.43    5.86
   5   4  -7    3.42    1.57
   5   4  -7    5.33    1.72
   5   4  -6    3.22    2.63
   5   4  -6    4.65    3.47
   5   4  -6    1.02    1.31
   5   4  -6    1.01    1.10
   5   4  -5  201.12   18.18
   5   4  -5  219.57   18.66
   5   4  -5  230.98   16.68
   5   4  -4   42.86    6.41
   5   4  -4   35.40    6.17
   5   4  -4   38.60    4.58
   5   4  -4   40.89    6.08
   5   4  -3  143.01   13.04
   5   4  -3  143.70   13.15
   5   4  -3  127.88   10.88
   5   4  -3  142.18   11.35
   5   4  -2  162.29   14.09
   5   4  -2  160.82   14.20
   5   4  -2  137.31   11.93
   5   4  -2  162.49   12.41
   5   4  -1  386.43   28.25
   5   4  -1  367.30   28.26
   5   4  -1  369.19   26.73
   5   4  -1  341.93   26.02
   5   4  -1  391.10   26.36
   5   4  -1  367.24   27.83
   5   4   0   40.07    5.92
   5   4   0   33.04    4.48
   5   4   0   36.56    4.44
   5   4   0   33.54    5.60
   5   4   0   28.93    5.15
   5   4   1   35.83    5.67
   5   4   1   32.95    4.44
   5   4   1   32.49    4.29
   5   4   1   31.31    5.39
   5   4   1   33.05    5.32
   5   4   2   65.93    8.24
   5   4   2   78.08    7.42
   5   4   2   76.06    8.47
   5   4   3  141.69   11.61
   5   4   3  134.47   12.74
   5   4   4    6.61    1.97
   5   4   4    7.70    3.16
   5   4   5   98.15    8.48
   5   4   5  101.13    9.63
   5   4   6    2.53    1.21
   5   5 -12    5.54    2.70
   5   5 -11    8.37    3.31
   5   5 -10   61.94    7.67
   5   5 -10   61.73    5.76
   5   5  -9   31.90    6.18
   5   5  -9   46.23    6.65
   5   5  -9   32.68    4.28
   5   5  -9   41.11    4.58
   5   5  -8  199.32   16.03
   5   5  -8  161.25   12.96
   5   5  -8  176.02   13.28
   5   5  -7   54.07    7.74
   5   5  -7   47.70    5.28
   5   5  -7   60.97    5.94
   5   5  -7   48.63    5.53
   5   5  -6   86.10   10.06
   5   5  -6   92.20    9.86
   5   5  -6   82.38    7.92
   5   5  -6   83.73    7.91
   5   5  -5    4.31    3.40
   5   5  -5    2.98    3.69
   5   5  -5    1.59    1.54
   5   5  -4   61.87    7.85
   5   5  -4   55.00    7.95
   5   5  -4   54.71    6.08
   5   5  -4   61.06    7.71
   5   5  -3   10.03    3.58
   5   5  -3    6.38    3.47
   5   5  -3   10.96    2.50
   5   5  -2   22.25    5.13
   5   5  -2   25.85    5.40
   5   5  -2   30.72    4.03
   5   5  -1   47.38    6.74
   5   5  -1   46.28    6.91
   5   5  -1   42.76    5.44
   5   5  -1   45.83    5.29
   5   5  -1   47.46    6.47
   5   5   0   -0.37    2.59
   5   5   0   -0.25    1.52
   5   5   0    1.07    2.24
   5   5   1  125.24   11.85
   5   5   1  121.81   10.57
   5   5   1  113.89   11.55
   5   5   2  278.79   20.23
   5   5   2  249.40   21.15
   5   5   2  284.29   21.64
   5   5   3   27.29    3.70
   5   5   3   27.03    4.69
   5   5   4    8.91    2.04
   5   5   5    0.53    0.76
   5   6 -10  107.25   10.27
   5   6 -10  109.64   10.44
   5   6  -9    0.97    2.70
   5   6  -9    6.36    3.46
   5   6  -8   12.99    4.16
   5   6  -8   14.34    4.08
   5   6  -8   10.58    2.17
   5   6  -7   76.57    8.87
   5   6  -7   62.93    6.52
   5   6  -6   30.80    5.99
   5   6  -6   37.53    4.70
   5   6  -6   45.27    6.09
   5   6  -5   56.17    7.22
   5   6  -5   50.88    7.53
   5   6  -5   48.24    5.56
   5   6  -4   95.19   10.11
   5   6  -4   84.34    8.15
   5   6  -3    3.29    2.81
   5   6  -3    4.21    3.18
   5   6  -3    2.31    1.46
   5   6  -2   10.51    3.80
   5   6  -2   12.35    3.80
   5   6  -2    6.11    2.03
   5   6  -1   21.79    4.44
   5   6   0   77.53    8.58
   5   6   1    3.02    2.42
   5   6   2    9.58    2.76
   5   7  -7   12.66    2.19
   5   7  -6    1.76    1.13
   5   7  -5    0.19    1.03
   5   7  -4   37.94    4.37
   5   7  -3    6.50    2.57
   5   7  -3   12.37    2.28
   5   7  -2    1.07    1.78
   5   7  -1   16.59    3.35
   6 -10   0    4.51    0.77
   6 -10   1    5.54    0.87
  -6   9   5   73.85    6.12
   6  -9  -5  108.52    8.14
   6  -9  -4    0.24    1.82
  -6   9   4    0.30    0.70
   6  -9  -3    8.78    2.68
  -6   9   3    3.43    1.16
  -6   9   2    5.68    2.65
  -6   9   2    3.24    1.18
   6  -9  -2    2.21    0.84
   6  -9  -1   16.62    2.11
  -6   9   1   19.93    2.65
  -6   9   0    4.22    2.86
   6  -9   0    2.99    1.06
  -6   9   0    2.93    1.22
   6  -9   1   39.64    3.87
  -6   9  -1   46.48    4.44
  -6   9  -2   -0.28    2.77
   6  -9   2   -0.09    0.66
  -6   9  -2    1.56    1.89
  -6   9  -3    7.09    2.78
   6  -9   3    3.62    0.96
   6  -9   3    3.46    0.98
  -6   9  -3    6.68    2.18
   6  -9   4   -0.08    0.62
  -6   9  -4    0.84    1.68
   6  -9   5   28.36    2.65
   6  -9   6    0.51    0.52
  -6   8   7   25.87    2.94
   6  -8  -7   37.42    4.88
  -6   8   6   18.68    2.63
   6  -8  -6   28.12    4.73
   6  -8  -5    6.06    3.11
  -6   8   5    5.26    1.61
  -6   8   4   98.81    9.03
   6  -8  -4  144.83   12.43
  -6   8   3   27.60    3.76
   6  -8  -2   48.12    4.64
  -6   8   2   53.56    5.53
   6  -8  -1   10.42    1.98
  -6   8   1    9.45    2.29
   6  -8   0    0.27    0.98
  -6   8   0   -0.82    1.26
  -6   8   0   -0.55    2.35
   6  -8   1   59.60    5.70
  -6   8  -1   69.38    6.52
  -6   8  -1   76.52    7.81
   6  -8   2  120.43    9.36
  -6   8  -2  146.58   10.43
  -6   8  -2  140.65   11.55
   6  -8   3   62.51    5.33
   6  -8   3   53.78    5.23
  -6   8  -3   72.30    7.41
   6  -8   4   46.07    4.61
  -6   8  -4   71.31    6.87
   6  -8   5   10.90    1.83
  -6   8  -5   16.01    3.32
   6  -8   6    2.20    0.95
   6  -8   7   54.86    4.48
   6  -8   8    7.39    1.44
  -6   8  -8    8.66    1.28
  -6   7   9   34.32    3.77
   6  -7  -9   68.20    6.41
  -6   7   8   59.91    6.03
   6  -7  -8  101.46    9.19
  -6   7   7   56.68    6.11
   6  -7  -7   94.93    9.41
   6  -7  -6    2.24    3.30
  -6   7   6    1.52    1.42
   6  -7  -5   27.66    5.80
  -6   7   5   18.11    3.27
  -6   7   4  105.23    9.61
   6  -7  -3   13.92    2.36
  -6   7   3   13.91    3.06
   6  -7  -2   24.63    3.30
  -6   7   2   28.10    4.18
   6  -7  -1    8.02    2.00
  -6   7   1    7.94    2.37
   6  -7   0   82.28    7.53
  -6   7   0   84.99    8.26
  -6   7   0  100.49    9.85
   6  -7   1   10.56    2.23
  -6   7  -1   16.00    3.03
  -6   7  -1   17.12    4.21
   6  -7   2   94.86    8.00
   6  -7   2   82.37    7.73
  -6   7  -2  103.43    8.90
  -6   7  -2  115.92   10.71
   6  -7   3    7.93    1.85
  -6   7  -3    7.87    2.22
  -6   7  -3    9.61    3.76
   6  -7   4   20.76    3.03
  -6   7  -4   35.65    5.72
   6  -7   5   23.50    3.14
  -6   7  -5   35.39    5.35
   6  -7   6   45.61    4.58
  -6   7  -6   58.68    6.48
   6  -7   7   22.21    2.65
   6  -7   8   55.53    4.64
   6  -7   9   16.50    2.18
   6  -6 -10   27.05    4.65
  -6   6  10   17.46    2.63
  -6   6   9   22.62    3.43
   6  -6  -9   43.57    6.31
  -6   6   8   30.12    4.37
   6  -6  -8   49.22    7.42
   6  -6  -7   36.23    6.54
  -6   6   7   18.34    3.53
  -6   6   6   70.06    7.96
   6  -6  -6  118.52   12.13
   6  -6  -5   46.89    7.52
  -6   6   5   25.14    4.23
  -6   6   4    1.16    1.43
   6  -6  -3   31.96    3.74
  -6   6   3   24.28    4.17
  -6   6   2    3.13    1.91
   6  -6  -2    5.93    1.85
   6  -6  -1  108.79    9.41
  -6   6   1  117.91   10.45
   6  -6   0   83.81    7.88
  -6   6   0   99.54    8.99
  -6   6   0   93.89   10.35
   6  -6   1    8.60    2.17
  -6   6  -1   14.72    4.48
   6  -6   2    3.54    1.55
   6  -6   2    2.11    1.41
  -6   6  -2    4.63    3.77
   6  -6   3    8.43    2.08
  -6   6  -3   13.04    4.57
   6  -6   4    1.25    1.41
  -6   6  -4    1.23    3.72
   6  -6   5  108.42    9.50
  -6   6  -5  147.29   12.88
   6  -6   6    1.42    1.34
  -6   6  -6    0.68    2.57
   6  -6   7    1.38    1.16
   6  -6   8    1.34    1.32
   6  -6   9   32.19    3.72
   6  -5 -11   10.34    3.54
  -6   5  11    7.56    1.91
  -6   5  10   50.84    5.83
   6  -5 -10   75.73    8.84
  -6   5   9   27.26    4.28
   6  -5  -9   54.85    7.79
   6  -5  -8    4.42    3.47
  -6   5   8    1.98    1.62
   6  -5  -7   14.17    5.15
  -6   5   7    6.84    2.40
  -6   5   6  358.15   30.02
   6  -5  -6  594.82   36.05
  -6   5   5   79.47    8.38
  -6   5   4   11.05    2.78
   6  -5  -4    9.21    3.66
  -6   5   3  141.00   18.47
  -6   5   3  109.13   10.75
   6  -5  -3  130.57    9.99
   6  -5  -3  112.90   10.43
   6  -5  -2    2.20    1.55
  -6   5   2    4.37    6.24
   6  -5  -2    2.62    1.68
   6  -5  -2    3.58    1.68
  -6   5   1    4.37    5.05
   6  -5  -1    6.17    1.97
   6  -5  -1    6.91    2.34
   6  -5  -1    6.22    1.97
   6  -5   0   82.18    7.52
  -6   5   0   93.04   10.29
  -6   5   0   71.88   13.52
   6  -5   0   80.04    8.02
   6  -5   1  128.18   10.25
  -6   5  -1  127.80   18.01
  -6   5  -1  131.58   13.04
   6  -5   1  112.31   10.57
   6  -5   2   11.00    2.30
   6  -5   2    9.76    2.22
  -6   5  -2   14.21    3.84
  -6   5  -2   12.11    4.51
   6  -5   3  160.01   13.05
  -6   5  -3  201.29   17.20
   6  -5   4  184.35   14.67
  -6   5  -4  221.82   18.71
   6  -5   5    6.12    1.98
  -6   5  -5    7.70    4.15
   6  -5   6    0.53    1.16
   6  -5   7   71.60    6.45
   6  -5   8    1.11    1.56
   6  -5   9   22.03    3.18
   6  -5  10   10.58    1.94
  -6   4  12   43.04    4.93
   6  -4 -12   71.09    8.03
   6  -4 -11   29.24    5.90
  -6   4  11   18.97    3.29
   6  -4 -10    7.58    4.15
  -6   4  10    1.87    1.65
   6  -4  -9    4.61    3.53
  -6   4   9    0.58    1.36
   6  -4  -9    4.39    1.24
   6  -4  -8   12.80    4.71
  -6   4   8   11.56    2.91
  -6   4   7   56.29    6.66
   6  -4  -6   78.10   10.46
   6  -4  -6   66.06    7.97
   6  -4  -5  171.67   17.96
   6  -4  -4   32.75    3.83
   6  -4  -4   33.19    6.86
   6  -4  -4   27.58    4.09
   6  -4  -3  253.40   18.31
   6  -4  -3  271.93   20.46
   6  -4  -3  233.13   18.81
   6  -4  -2   62.45    5.90
   6  -4  -2   58.07    7.03
   6  -4  -2   56.58    6.28
   6  -4  -1   15.54    3.31
   6  -4  -1   18.29    2.84
   6  -4  -1   12.45    2.67
   6  -4   0   22.64    3.24
  -6   4   0   18.29    5.19
   6  -4   0   22.04    3.51
   6  -4   0   23.83    4.05
   6  -4   1   73.26    7.84
   6  -4   1   74.92    6.77
  -6   4  -1   62.68    9.05
   6  -4   1   70.96    7.18
  -6   4  -2   68.91    8.32
   6  -4   2   62.46    6.15
  -6   4  -2   68.80    9.14
   6  -4   3    0.92    1.30
  -6   4  -3    1.63    1.95
  -6   4  -3    0.52    2.95
   6  -4   4  104.25    8.63
  -6   4  -4   86.83   10.87
  -6   4  -4   92.81   11.54
   6  -4   5  271.72   18.34
  -6   4  -5  287.90   22.83
   6  -4   6    2.75    1.62
  -6   4  -6    1.47    2.65
  -6   4  -7    0.48    2.43
   6  -4   7    1.06    1.59
   6  -4   8   46.32    4.59
  -6   4  -8   42.28    6.82
   6  -4   8   44.93    5.39
  -6   4  -9    8.56    3.30
   6  -4   9    7.37    2.04
   6  -4  10    1.72    1.23
  -6   3  13    0.67    0.90
   6  -3 -13    0.92    0.68
   6  -3 -13    0.35    2.42
  -6   3  12   36.55    4.92
   6  -3 -12   49.13    4.43
   6  -3 -11    3.88    3.42
  -6   3  11    5.08    2.08
   6  -3 -11    5.24    1.55
  -6   3  10   29.69    4.73
   6  -3 -10   39.72    4.29
   6  -3  -9   22.82    3.19
   6  -3  -9   22.14    2.80
  -6   3   8  183.80   17.05
   6  -3  -8  243.16   16.46
   6  -3  -7   50.86    7.00
   6  -3  -6  129.58   12.66
   6  -3  -5   66.63    9.49
   6  -3  -5   53.60    6.43
   6  -3  -4    7.15    1.64
   6  -3  -4    6.79    2.29
   6  -3  -4    4.52    1.60
   6  -3  -3    1.89    1.07
   6  -3  -3    2.29    1.63
   6  -3  -3    2.30    1.32
   6  -3  -2  233.18   17.29
   6  -3  -2  276.56   19.63
   6  -3  -2  224.52   17.98
   6  -3  -1   46.35    5.83
   6  -3  -1   44.33    4.62
   6  -3  -1   40.98    5.02
   6  -3   0  288.08   20.39
   6  -3   0  277.13   18.52
   6  -3   0  264.60   19.20
   6  -3   1   14.45    2.35
  -6   3  -1    5.82    3.03
   6  -3   1   15.73    2.75
   6  -3   1   14.99    3.08
   6  -3   2  133.62   10.14
   6  -3   2  142.14   11.78
   6  -3   3    0.72    1.17
  -6   3  -3    0.54    2.66
   6  -3   4    0.56    1.31
  -6   3  -4   -0.56    2.93
  -6   3  -5   -0.93    2.29
  -6   3  -5    0.56    2.69
  -6   3  -6    3.32    2.91
   6  -3   7   22.87    3.14
  -6   3  -7   13.65    4.22
   6  -3   7   24.94    3.97
  -6   3  -8   90.38   11.11
   6  -3   8  117.35   10.03
   6  -3   8  108.79    8.77
  -6   3  -9    7.39    3.14
   6  -3   9    7.74    2.11
  -6   3 -10    4.53    2.43
  -6   2  13   62.84    7.12
   6  -2 -13   99.22    6.99
  -6   2  12   10.37    2.61
   6  -2 -12   14.02    2.38
   6  -2 -11   24.26    5.07
  -6   2  11   21.49    3.91
   6  -2 -11   32.35    3.88
   6  -2 -10   70.78    7.02
   6  -2 -10   74.19    6.33
   6  -2  -9   48.24    5.42
   6  -2  -9   46.46    4.69
   6  -2  -8    1.09    1.50
   6  -2  -8    2.00    1.11
   6  -2  -7    5.04    1.80
   6  -2  -7    2.28    1.23
   6  -2  -7    4.88    3.58
   6  -2  -6  166.66   17.25
   6  -2  -6  249.34   16.51
   6  -2  -5   43.56    7.13
   6  -2  -5   84.83    6.85
   6  -2  -4  386.93   25.89
   6  -2  -4  453.19   26.80
   6  -2  -4  381.27   26.79
   6  -2  -4  445.61   28.54
   6  -2  -3    9.22    2.50
   6  -2  -3    9.81    2.01
   6  -2  -3    8.70    1.73
   6  -2  -3    2.71    2.30
   6  -2  -3    6.86    1.88
   6  -2  -2    3.03    1.18
   6  -2  -2    2.70    1.50
   6  -2  -2    1.29    2.12
   6  -2  -2    3.07    1.36
   6  -2  -1   92.32    8.90
   6  -2  -1   89.57    7.35
   6  -2  -1   80.99    7.89
   6  -2   0  300.89   21.50
  -6   2   0  250.95   22.56
   6  -2   0  273.85   19.47
   6  -2   0  272.98   20.32
   6  -2   1   68.92    7.29
  -6   2  -1   52.70    7.90
   6  -2   2   29.63    4.57
  -6   2  -2   28.59    5.84
   6  -2   3   22.41    3.95
  -6   2  -3   16.38    4.71
  -6   2  -4    0.56    3.15
   6  -2   5   41.20    4.51
  -6   2  -5   32.74    5.88
  -6   2  -5   26.96    6.55
   6  -2   6  148.98   11.21
  -6   2  -6  110.46   13.04
   6  -2   7   -0.53    1.06
  -6   2  -7   -1.38    2.70
   6  -2   8    0.46    0.99
  -6   2  -8   -0.44    2.68
  -6   2  -9   12.92    3.70
  -6   2 -10    9.23    2.91
   6  -1 -14   25.48    2.73
   6  -1 -13    3.09    1.33
   6  -1 -12   13.08    3.85
   6  -1 -12   13.56    2.66
   6  -1 -11    0.46    3.09
   6  -1 -11    2.02    1.60
   6  -1 -10    0.98    3.00
   6  -1 -10    1.95    1.62
   6  -1 -10    0.44    0.95
   6  -1  -9   73.28    7.45
   6  -1  -9   71.07    6.37
   6  -1  -8  155.24   13.74
   6  -1  -8  145.39   12.53
   6  -1  -8  150.70   11.49
   6  -1  -7   89.53    9.73
   6  -1  -7  100.85    8.97
   6  -1  -7   91.19    7.73
   6  -1  -6    7.55    2.29
   6  -1  -6    6.23    2.77
   6  -1  -6    7.03    1.59
   6  -1  -5    0.22    1.42
   6  -1  -5   -0.34    2.16
   6  -1  -5    0.13    0.77
   6  -1  -4  175.58   12.85
   6  -1  -4  161.43   14.86
   6  -1  -4  183.90   13.90
   6  -1  -3   10.73    1.80
   6  -1  -3    8.79    2.17
   6  -1  -3    7.50    3.04
   6  -1  -3    7.48    2.20
   6  -1  -2   37.26    3.76
   6  -1  -2   32.00    4.62
   6  -1  -1   38.45    3.91
   6  -1  -1   36.67    5.04
   6  -1   0    5.16    2.51
   6  -1   0    7.71    1.60
   6  -1   0    5.37    2.06
   6  -1   1  103.67   10.03
   6  -1   2  193.04   14.81
   6  -1   2  208.12   16.69
   6  -1   3    0.18    0.89
   6  -1   3    1.02    1.37
   6  -1   4    0.38    1.12
  -6   1  -4    3.39    3.38
   6  -1   5    1.56    1.11
  -6   1  -5   -1.78    3.56
   6  -1   6   40.34    4.51
  -6   1  -6   31.81    5.83
   6  -1   7    9.98    2.11
  -6   1  -7    7.50    3.44
   6  -1   8   10.82    1.94
  -6   1  -8    6.70    3.04
  -6   1  -9   -0.36    2.10
   6   0 -14   26.37    2.84
   6   0 -13   46.28    6.73
   6   0 -13   56.23    5.28
   6   0 -12   15.48    4.43
   6   0 -12   14.46    2.86
   6   0 -11   91.54   11.06
   6   0 -11   99.25    9.07
   6   0 -10   61.60    8.97
   6   0 -10   68.13    7.23
   6   0  -9    0.50    3.32
   6   0  -9   -0.82    1.72
   6   0  -9    0.16    0.89
   6   0  -8   10.66    2.77
   6   0  -8    7.55    3.25
   6   0  -8    9.51    1.85
   6   0  -7   81.69    9.11
   6   0  -7   87.10    8.47
   6   0  -7   84.47    7.17
   6   0  -6  246.57   19.29
   6   0  -6  232.23   18.10
   6   0  -6  230.29   16.74
   6   0  -5  437.55   29.93
   6   0  -5  479.70   32.73
   6   0  -5  469.78   31.53
   6   0  -5  419.39   29.88
   6   0  -4   23.71    2.88
   6   0  -4   25.45    3.75
   6   0  -4   24.61    4.56
   6   0  -4   27.81    4.87
   6   0  -3   82.07    6.75
   6   0  -3   82.98    8.57
   6   0  -3   78.41    8.53
   6   0  -3   73.24   11.58
   6   0  -2   10.44    4.88
   6   0  -2   19.19    3.84
   6   0  -2   14.45    2.19
   6   0  -2   12.48    2.79
   6   0  -1   69.82    5.96
   6   0  -1   65.97    7.31
   6   0  -1   66.57    7.49
   6   0  -1   76.54   10.80
   6   0   0  249.12   22.29
   6   0   0  242.16   17.21
   6   0   0  239.58   19.11
   6   0   0  244.19   18.99
   6   0   1   24.15    3.27
   6   0   1   27.43    4.44
   6   0   2    1.94    1.20
   6   0   2    2.02    1.44
   6   0   3  126.07   10.33
   6   0   4   55.03    5.69
   6   0   5  149.92   11.99
   6   0   6   62.48    6.19
   6   0   7   45.52    4.70
  -6   0  -7   38.01    6.37
   6   0   8    0.55    0.84
  -6   0  -8    0.76    1.88
  -6   0  -9    1.57    1.84
   6   1 -13   14.24    3.91
   6   1 -12   46.79    7.22
   6   1 -11   16.61    4.85
   6   1 -11   14.85    3.06
   6   1 -11   15.01    2.54
   6   1 -10  177.47   16.23
   6   1 -10  144.52   12.84
   6   1  -9    3.02    3.34
   6   1  -9    2.49    2.15
   6   1  -9    2.78    2.67
   6   1  -8  190.37   16.79
   6   1  -8  187.00   15.27
   6   1  -8  145.64   13.66
   6   1  -7  152.34   14.30
   6   1  -7  150.00   13.14
   6   1  -7  120.95   11.63
   6   1  -6   13.06    2.92
   6   1  -6   16.96    3.98
   6   1  -5   71.00    6.21
   6   1  -5   88.16    8.76
   6   1  -5   67.53    7.28
   6   1  -5   72.17    8.53
   6   1  -4   47.93   10.25
   6   1  -4   47.54    4.72
   6   1  -4   57.60    6.87
   6   1  -4   53.81    6.76
   6   1  -3   27.72    7.74
   6   1  -3   30.66    3.41
   6   1  -3   29.49    5.12
   6   1  -2    7.44    5.21
   6   1  -2   10.55    3.34
   6   1  -2    8.27    1.73
   6   1  -1   83.97   12.32
   6   1  -1   80.72    6.79
   6   1  -1   76.89    8.40
   6   1   0    9.97    4.77
   6   1   0    9.39    3.20
   6   1   0    8.56    1.77
   6   1   0   10.29    2.07
   6   1   0    9.26    2.47
   6   1   1  109.49   14.41
   6   1   1  111.65    9.73
   6   1   1  129.99   10.03
   6   1   1  126.20   11.35
   6   1   2    8.04    2.12
   6   1   2   10.79    2.21
   6   1   3   37.62    4.46
   6   1   4  127.19   10.61
   6   1   5    7.70    2.08
   6   1   6   25.79    3.45
   6   1   7    2.79    1.13
  -6  -1  -8    7.13    2.56
   6   2 -13    4.27    2.44
   6   2 -12    6.20    3.76
   6   2 -12    0.65    2.40
   6   2 -12    4.07    1.37
   6   2 -11  174.96   17.20
   6   2 -11  187.83   14.01
   6   2 -10   66.92    9.01
   6   2 -10   57.31    5.87
   6   2  -9   48.93    7.92
   6   2  -9   36.58    6.28
   6   2  -9   50.41    5.15
   6   2  -8  275.27   22.43
   6   2  -8  269.95   20.97
   6   2  -8  234.66   18.38
   6   2  -7  445.81   31.77
   6   2  -7  407.42   29.25
   6   2  -6   13.02    3.88
   6   2  -6   13.13    2.44
   6   2  -6   13.64    2.46
   6   2  -5  183.55   15.45
   6   2  -5  168.47   14.29
   6   2  -5  172.06   15.51
   6   2  -4   11.08    6.27
   6   2  -4   21.62    4.53
   6   2  -4   18.08    2.64
   6   2  -4   22.13    4.49
   6   2  -4   14.57    3.06
   6   2  -3  105.77    8.98
   6   2  -3  117.47    9.37
   6   2  -3  111.52   10.24
   6   2  -3  127.94   11.60
   6   2  -3  102.49   16.41
   6   2  -2  113.26    9.05
   6   2  -2  116.44    9.37
   6   2  -2  102.46   10.02
   6   2  -2  116.80   11.12
   6   2  -2  108.39   15.97
   6   2  -1  105.67    9.19
   6   2  -1  118.12    9.41
   6   2  -1  107.47   10.04
   6   2  -1  103.07   10.61
   6   2   0    4.56    2.91
   6   2   0    6.94    1.90
   6   2   1   11.99    3.50
   6   2   1   17.08    2.86
   6   2   1   14.86    2.82
   6   2   2   76.73    7.34
   6   2   2   79.62    7.42
   6   2   3   35.96    4.44
   6   2   4   14.85    2.83
   6   2   5   11.72    2.34
   6   2   6    3.13    1.31
   6   2   7    4.33    1.34
   6   3 -13   81.28    7.87
   6   3 -12    1.46    2.42
   6   3 -12    0.44    0.87
   6   3 -11    7.92    3.75
   6   3 -11    6.88    1.78
   6   3 -10  102.97   11.71
   6   3 -10   97.13   10.10
   6   3 -10   92.67    8.32
   6   3  -9   29.21    6.32
   6   3  -9   38.38    6.18
   6   3  -9   31.10    4.01
   6   3  -8   70.30    8.68
   6   3  -8   68.06    6.66
   6   3  -7  169.69   14.96
   6   3  -7  148.05   12.30
   6   3  -6  235.26   19.30
   6   3  -6  244.76   17.27
   6   3  -6  205.75   16.78
   6   3  -5  116.59   12.12
   6   3  -5  126.93   10.44
   6   3  -4   21.53    4.87
   6   3  -4   18.37    4.80
   6   3  -4   30.12    3.84
   6   3  -3   53.85    5.59
   6   3  -3   61.40    6.06
   6   3  -3   50.53    7.14
   6   3  -2   15.84    4.31
   6   3  -2   17.21    2.88
   6   3  -2   15.38    2.90
   6   3  -1   39.77    4.80
   6   3  -1   41.28    4.87
   6   3  -1   46.98    6.52
   6   3   0  174.25   13.77
   6   3   0  169.53   13.42
   6   3   0  157.58   14.76
   6   3   1    2.79    2.82
   6   3   1    0.43    1.24
   6   3   1    2.18    1.58
   6   3   1    1.76    1.41
   6   3   2    6.40    2.11
   6   3   2    3.55    1.62
   6   3   3   86.61    7.77
   6   3   3   74.05    7.37
   6   3   4   35.22    4.34
   6   3   5   13.52    2.46
   6   3   6    6.35    1.50
   6   4 -11   18.09    2.68
   6   4 -10   96.60    9.99
   6   4 -10   92.29    8.11
   6   4  -9  244.53   18.59
   6   4  -9  196.64   15.78
   6   4  -8   13.99    4.38
   6   4  -8   12.30    2.48
   6   4  -7    8.26    3.68
   6   4  -7    5.33    1.89
   6   4  -7    6.00    1.81
   6   4  -6   14.25    4.09
   6   4  -6   11.87    2.68
   6   4  -5   25.60    5.37
   6   4  -5   27.21    3.86
   6   4  -4    8.46    3.56
   6   4  -4    6.53    2.06
   6   4  -3  136.33   11.45
   6   4  -3  152.25   11.93
   6   4  -3  136.34   13.63
   6   4  -2  171.66   13.51
   6   4  -2  169.43   13.64
   6   4  -2  173.58   15.54
   6   4  -1   -0.38    2.86
   6   4  -1    1.74    1.53
   6   4  -1    1.77    1.36
   6   4   0   73.23    7.36
   6   4   0   68.45    6.94
   6   4   0   73.41    8.72
   6   4   1   54.92    6.06
   6   4   1   56.76    7.32
   6   4   2   90.14    8.32
   6   4   3    9.77    2.25
   6   4   4    3.91    1.45
   6   5 -10   32.23    5.12
   6   5  -9   35.41    5.71
   6   5  -8   59.62    7.83
   6   5  -7  113.75   11.69
   6   5  -7  113.77    9.71
   6   5  -6   52.97    7.76
   6   5  -6   62.47    6.24
   6   5  -5  157.75   15.12
   6   5  -5  164.18   13.03
   6   5  -4    0.38    2.60
   6   5  -4    0.45    1.28
   6   5  -3    8.37    3.35
   6   5  -3    4.95    1.86
   6   5  -2   30.92    5.44
   6   5  -2   25.90    3.75
   6   5  -1    2.14    2.74
   6   5   0    2.00    2.53
   6   5   0    1.98    1.47
   6   5   1   80.40    7.87
   6   5   1  109.99    9.74
   6   5   2    6.12    1.70
   6   6  -8   78.73    8.31
   6   6  -7   44.50    6.30
   6   6  -7   40.49    4.43
   6   6  -6    0.97    2.59
   6   6  -6    0.75    1.10
   6   6  -5    2.90    1.39
   6   6  -4    4.29    1.66
   6   6  -3   32.07    3.98
   6   6  -3   33.07    5.07
   6   6  -2   53.64    6.58
   6   6  -1   10.66    3.04
  -7   9   3   21.68    2.37
   7  -9  -3   22.29    2.92
   7  -9  -3   28.19    3.67
   7  -9  -2   94.35    7.57
  -7   9   2  108.98    8.09
   7  -9  -1   24.76    2.44
  -7   9   1   27.17    2.84
  -7   9   0    7.41    2.46
   7  -9   0    4.36    0.96
  -7   9  -1    8.03    2.55
   7  -9   1    3.74    0.86
  -7   9  -2   37.50    4.39
   7  -9   2   26.04    2.53
  -7   9  -2   33.07    3.60
  -7   9  -3    2.99    1.45
  -7   8   6   14.68    2.09
   7  -8  -6   27.83    3.83
  -7   8   5  199.03   15.91
   7  -8  -5  239.63   16.78
   7  -8  -4   10.22    3.15
  -7   8   4    8.28    1.79
   7  -8  -3    2.19    2.26
   7  -8  -3    0.26    0.73
  -7   8   3    0.45    0.98
   7  -8  -2   28.97    2.99
  -7   8   2   27.93    3.45
   7  -8  -1    8.43    1.60
  -7   8   1   10.29    2.03
   7  -8   0   13.71    2.02
  -7   8   0   13.80    2.32
  -7   8   0   14.80    3.12
   7  -8   1  146.63   11.21
  -7   8  -1  157.70   11.79
  -7   8  -1  173.72   12.94
   7  -8   2    3.09    0.99
  -7   8  -2    3.67    2.22
   7  -8   3    6.80    1.35
  -7   8  -3    9.40    2.67
   7  -8   4   38.54    3.64
  -7   8  -4   55.41    5.26
   7  -8   5   81.46    6.45
  -7   8  -5  102.37    7.74
   7  -8   6   18.27    1.87
  -7   7   8   27.97    3.13
   7  -7  -8   27.70    2.53
  -7   7   7   50.26    5.09
   7  -7  -7   71.67    7.35
  -7   7   6   24.56    3.42
   7  -7  -6   30.97    4.24
   7  -7  -5    4.90    3.01
  -7   7   5    0.95    1.06
  -7   7   4   58.83    5.98
   7  -7  -3    2.40    1.16
  -7   7   3    1.87    1.39
   7  -7  -2   12.40    2.15
  -7   7   2   17.89    2.96
   7  -7  -1  117.69    9.25
  -7   7   1  114.79    9.88
   7  -7   0    0.85    1.15
  -7   7   0    0.86    2.41
   7  -7   1   11.97    2.11
  -7   7  -1   16.28    3.85
   7  -7   2    5.12    1.46
  -7   7  -2    7.05    3.05
   7  -7   3    3.03    1.29
  -7   7  -3    3.98    2.80
   7  -7   4   15.16    2.20
  -7   7  -4   15.86    3.65
   7  -7   5    1.79    1.01
  -7   7  -5    0.68    1.95
   7  -7   6    4.24    1.18
  -7   7  -6    4.84    2.10
   7  -7   7    7.59    1.52
  -7   6  10    3.54    1.00
   7  -6  -9   15.75    3.61
  -7   6   9   11.02    2.03
  -7   6   8   85.88    8.01
   7  -6  -8   92.99    7.15
  -7   6   7   12.05    2.53
  -7   6   6    2.93    1.63
   7  -6  -6    6.91    2.73
  -7   6   5  223.44   17.25
   7  -6  -4   88.97    7.25
  -7   6   4   80.14    8.08
   7  -6  -3   16.55    2.60
   7  -6  -2   36.42    4.12
   7  -6  -1   87.44    7.62
   7  -6   0    0.50    1.20
  -7   6   0    1.41    2.95
   7  -6   1   12.50    2.30
  -7   6  -1   10.18    3.79
   7  -6   2   50.12    4.94
  -7   6  -2   53.07    7.22
   7  -6   3    7.84    1.86
  -7   6  -3   10.42    3.90
   7  -6   4   20.52    2.85
  -7   6  -4   22.04    4.57
   7  -6   5    8.14    1.79
  -7   6  -5    9.03    3.46
  -7   6  -6   -0.25    2.38
   7  -6   7   17.63    2.60
   7  -6   8   14.57    1.74
   7  -6   8   17.40    2.26
  -7   5  11   17.96    2.38
  -7   5  10   67.81    6.28
  -7   5   9   33.67    4.50
   7  -5  -9   47.73    3.97
  -7   5   8   16.28    3.15
   7  -5  -8   24.95    2.76
  -7   5   7  115.63   11.32
   7  -5  -7  180.12   13.43
  -7   5   6   10.05    2.65
   7  -5  -6   13.01    3.71
   7  -5  -5   51.26    7.06
   7  -5  -4  176.35   13.31
   7  -5  -3  421.94   29.23
   7  -5  -2  232.22   17.10
   7  -5  -1  109.49    9.18
   7  -5   0  217.47   16.19
  -7   5   0  218.98   18.98
   7  -5   1    9.37    2.08
  -7   5  -1    7.58    3.81
   7  -5   2    1.95    1.27
  -7   5  -2    2.17    3.64
   7  -5   3   58.58    5.79
  -7   5  -3   76.60    9.19
   7  -5   4    1.31    1.24
  -7   5  -4    0.41    3.24
   7  -5   5    0.93    1.26
  -7   5  -5    1.10    2.89
  -7   5  -6   91.38    9.56
   7  -5   7   10.88    1.83
   7  -5   8   19.48    2.26
   7  -5   8   20.27    2.73
  -7   4  11   12.45    2.26
  -7   4  10    1.06    1.25
   7  -4 -10    1.59    0.83
  -7   4   9   39.40    5.19
   7  -4  -9   53.40    4.59
   7  -4  -8   12.58    2.09
   7  -4  -7  104.49   10.68
   7  -4  -6   56.63    7.49
   7  -4  -5    4.89    3.05
   7  -4  -4   94.29    8.21
   7  -4  -4  110.85   11.22
   7  -4  -3  285.95   21.00
   7  -4  -3  316.90   24.21
   7  -4  -2    1.78    1.23
   7  -4  -2    1.39    1.48
   7  -4  -2    0.40    2.33
   7  -4  -2    2.39    1.44
   7  -4  -1   10.92    2.24
   7  -4  -1   10.97    2.90
   7  -4  -1   11.55    2.71
   7  -4   0   16.78    2.81
  -7   4   0   49.53    8.46
   7  -4   1    2.55    1.40
  -7   4  -1    0.95    3.15
   7  -4   2    6.16    1.88
  -7   4  -2   -0.48    3.45
   7  -4   3  174.08   12.96
  -7   4  -3  149.48   15.87
  -7   4  -4   17.67    5.41
  -7   4  -5    1.77    3.39
   7  -4   6    0.62    1.03
  -7   4  -6    1.18    2.25
  -7   4  -6   -1.12    3.02
   7  -4   7   57.32    5.21
   7  -4   8   11.46    1.75
   7  -3 -12   -0.17    0.64
   7  -3 -11   59.88    7.26
   7  -3 -11   61.33    5.32
   7  -3 -10   35.23    3.81
   7  -3 -10   35.57    3.62
   7  -3  -9   63.09    6.02
   7  -3  -9   68.58    5.89
   7  -3  -8   79.05    6.76
   7  -3  -8   78.94    6.54
   7  -3  -7  170.76   12.58
   7  -3  -7  171.11   12.40
   7  -3  -6   32.68    5.73
   7  -3  -5  172.78   15.84
   7  -3  -4    1.80    1.22
   7  -3  -4    3.20    1.93
   7  -3  -4    2.44    2.60
   7  -3  -4    0.26    1.01
   7  -3  -3  117.72   10.92
   7  -3  -3  111.13    8.79
   7  -3  -3   87.54   10.50
   7  -3  -3   97.46    9.45
   7  -3  -2    1.03    1.01
   7  -3  -2    2.11    1.80
   7  -3  -2    0.76    2.24
   7  -3  -2    2.42    1.62
   7  -3  -1    7.59    1.90
   7  -3  -1   10.82    2.88
   7  -3  -1    9.39    2.37
   7  -3   0   10.85    2.96
   7  -3   0   10.78    2.23
  -7   3   0    5.36    3.29
   7  -3   0    8.25    2.36
   7  -3   1   69.60    5.78
  -7   3  -1   32.80    7.07
  -7   3  -2    7.38    3.96
  -7   3  -3   30.60    6.48
  -7   3  -4   39.54    7.23
   7  -3   5   16.85    2.74
  -7   3  -5   15.90    4.99
   7  -3   6   16.70    2.60
  -7   3  -6   12.43    4.56
   7  -3   7   15.68    2.31
  -7   3  -7    9.83    3.38
   7  -3   8    1.52    0.90
  -7   3  -8    4.54    2.45
   7  -2 -13   41.29    3.64
   7  -2 -12   -0.88    2.06
   7  -2 -12    0.36    0.92
   7  -2 -11   18.90    4.41
   7  -2 -11   25.00    3.12
   7  -2 -10  195.94   13.94
   7  -2 -10  186.54   13.32
   7  -2  -9   34.99    4.20
   7  -2  -9   31.48    3.65
   7  -2  -8    4.91    1.84
   7  -2  -8    7.30    3.00
   7  -2  -8    4.41    1.56
   7  -2  -7  300.44   18.67
   7  -2  -7  247.30   17.60
   7  -2  -6    3.10    1.55
   7  -2  -6    0.80    2.46
   7  -2  -6    2.05    1.10
   7  -2  -5    1.06    1.04
   7  -2  -5    1.43    1.36
   7  -2  -5   -0.80    2.18
   7  -2  -5    1.37    1.03
   7  -2  -4  202.15   11.53
   7  -2  -4   72.31   11.59
   7  -2  -3  306.45   19.06
   7  -2  -3  362.66   22.19
   7  -2  -3  323.03   20.57
   7  -2  -2   66.12    6.13
   7  -2  -2   71.80    7.92
   7  -2  -2   62.20    6.86
   7  -2  -1   97.88    8.40
   7  -2  -1  110.87   10.58
   7  -2   0    2.07    1.12
   7  -2   0    2.88    1.85
  -7   2   0    1.51    2.57
  -7   2  -1   -0.52    2.91
   7  -2   2    1.82    1.17
  -7   2  -2    1.08    3.02
   7  -2   3   89.62    7.36
  -7   2  -3   49.88    8.83
   7  -2   4    3.43    1.52
  -7   2  -4    3.32    3.17
   7  -2   5    0.55    1.02
  -7   2  -5   -1.58    3.16
   7  -2   6    2.00    1.18
  -7   2  -6    1.84    2.69
   7  -2   7   11.16    2.03
   7  -2   8   16.60    2.14
  -7   2  -8   14.46    3.49
   7  -1 -13    2.70    2.12
   7  -1 -13    3.81    1.11
   7  -1 -12    1.03    2.10
   7  -1 -12    1.42    1.11
   7  -1 -11    5.40    3.34
   7  -1 -11    7.10    1.91
   7  -1 -10  188.02   19.86
   7  -1 -10  271.83   18.24
   7  -1  -9   13.31    4.80
   7  -1  -9   29.57    3.94
   7  -1  -9   19.35    4.24
   7  -1  -9   22.04    2.94
   7  -1  -8    8.91    2.29
   7  -1  -8    6.27    2.94
   7  -1  -8    6.26    1.64
   7  -1  -7    4.52    2.05
   7  -1  -7    3.07    3.18
   7  -1  -7    2.89    1.30
   7  -1  -6  153.36   11.04
   7  -1  -6  120.88    9.53
   7  -1  -5   94.78    7.67
   7  -1  -5  106.61    8.84
   7  -1  -4   32.33    3.57
   7  -1  -4   17.59    4.51
   7  -1  -3   33.00    3.55
   7  -1  -3   17.04    4.31
   7  -1  -2   88.13    7.25
   7  -1  -2   73.33    8.53
   7  -1  -1   83.92    7.37
   7  -1  -1   94.23    9.49
   7  -1   0  170.00   15.19
   7  -1   0  171.00   12.98
  -7   1   0  184.20   17.10
  -7   1  -1   77.19   10.09
   7  -1   2   30.58    3.90
  -7   1  -2   36.16    6.77
   7  -1   3    2.53    1.35
  -7   1  -3   -0.57    3.39
   7  -1   4   29.25    3.68
  -7   1  -4   15.31    5.11
   7  -1   5   53.90    5.13
  -7   1  -5   26.97    6.39
   7  -1   6   32.59    3.83
   7  -1   7    0.41    0.78
   7  -1   8   24.17    2.61
   7   0 -13   43.03    5.96
   7   0 -13   55.14    4.62
   7   0 -12  118.18    8.93
   7   0 -12  112.49    8.56
   7   0 -11   -0.43    2.75
   7   0 -11   -0.57    1.39
   7   0 -11    0.62    1.02
   7   0 -10    4.74    3.10
   7   0 -10    4.84    1.93
   7   0  -9    5.92    3.89
   7   0  -9   12.57    2.80
   7   0  -9    9.09    3.22
   7   0  -8   41.13    7.30
   7   0  -8   45.72    6.83
   7   0  -7    1.92    3.19
   7   0  -7    1.04    1.72
   7   0  -7    1.52    2.62
   7   0  -6  124.99   12.20
   7   0  -6  134.74   11.16
   7   0  -6  116.51    9.69
   7   0  -5    1.41    1.04
   7   0  -5    3.36    2.57
   7   0  -4   47.86    4.74
   7   0  -4   39.71    6.20
   7   0  -3  236.71   17.20
   7   0  -2  210.07   15.47
   7   0  -1    6.81    3.05
   7   0  -1    6.88    1.77
   7   0   0   11.00    3.50
   7   0   0   15.34    2.42
   7   0   1   15.17    2.71
   7   0   2    0.39    1.10
   7   0   2    0.96    1.28
   7   0   3   39.44    4.56
   7   0   4   31.39    3.98
  -7   0  -4   29.88    6.55
   7   0   5    1.25    1.24
  -7   0  -5    4.23    3.58
   7   0   6   15.97    2.44
   7   0   7    3.16    1.09
   7   1 -13    1.42    2.02
   7   1 -12    5.92    3.24
   7   1 -12    7.47    1.55
   7   1 -11    2.15    2.96
   7   1 -11    3.61    1.35
   7   1 -10   54.55    8.25
   7   1 -10   55.99    7.26
   7   1 -10   62.37    6.36
   7   1 -10   71.58    6.26
   7   1  -9   97.12   11.30
   7   1  -9   83.46    9.78
   7   1  -9  101.05    9.01
   7   1  -9  102.83    8.61
   7   1  -8    2.64    2.65
   7   1  -7   19.67    4.48
   7   1  -6  232.15   16.66
   7   1  -6  221.25   19.16
   7   1  -5   75.68    6.64
   7   1  -5   67.73    8.37
   7   1  -4   -0.39    2.69
   7   1  -4    3.17    1.39
   7   1  -4    3.73    1.48
   7   1  -4    2.56    2.73
   7   1  -3    4.14    3.36
   7   1  -3   10.42    2.09
   7   1  -3   11.74    2.38
   7   1  -2    5.48    3.31
   7   1  -2    3.52    1.39
   7   1  -2    3.67    1.52
   7   1  -1   12.13    3.94
   7   1  -1   12.61    2.35
   7   1  -1   15.71    2.71
   7   1   0   83.19    7.66
   7   1   0   80.01    9.06
   7   1   1   20.16    3.20
   7   1   2    0.81    1.07
   7   1   2    0.40    1.16
   7   1   3    3.58    1.64
   7   1   4    1.12    1.15
  -7  -1  -4   -0.54    3.18
   7   1   5    5.48    1.62
  -7  -1  -5    2.44    3.13
   7   1   6    0.27    0.80
   7   2 -12   96.28    7.68
   7   2 -11   13.01    4.45
   7   2 -11   22.77    2.89
   7   2 -10    3.56    3.07
   7   2 -10    1.64    2.27
   7   2 -10    2.98    1.37
   7   2  -9   13.39    3.89
   7   2  -9   11.79    2.42
   7   2  -8  280.70   22.59
   7   2  -8  279.20   20.40
   7   2  -7    0.39    2.89
   7   2  -7    0.20    1.05
   7   2  -6    6.33    3.59
   7   2  -6   10.10    2.40
   7   2  -5  466.29   38.48
   7   2  -5  576.04   37.01
   7   2  -4  206.46   15.07
   7   2  -4  164.52   16.49
   7   2  -3  113.85    9.86
   7   2  -3  131.73   10.41
   7   2  -3  108.38   11.88
   7   2  -2  458.02   32.61
   7   2  -2  497.19   32.88
   7   2  -2  442.94   34.68
   7   2  -1   10.39    3.69
   7   2  -1   14.25    2.69
   7   2  -1   16.63    2.91
   7   2   0   86.75    7.81
   7   2   0   76.21    9.10
   7   2   1   80.11    7.26
   7   2   1   64.15    8.14
   7   2   2   53.32    5.91
   7   2   2   72.22    6.49
   7   2   3   28.80    3.72
   7   2   4    0.68    1.06
   7   2   4   -0.18    0.90
  -7  -2  -4    0.49    2.66
   7   2   5   44.92    4.35
  -7  -2  -5   28.73    5.69
   7   3 -11   17.48    2.51
   7   3 -10   70.35    8.23
   7   3 -10   82.83    7.04
   7   3  -9   42.39    6.44
   7   3  -9   37.87    4.41
   7   3  -8  118.95   12.19
   7   3  -8  101.49    8.99
   7   3  -7   56.89    8.08
   7   3  -7   77.37    6.89
   7   3  -6   22.10    4.85
   7   3  -6   19.01    3.18
   7   3  -5   13.88    4.32
   7   3  -5    8.41    3.75
   7   3  -5   14.98    2.82
   7   3  -4  231.89   17.12
   7   3  -4  205.45   18.74
   7   3  -3    9.10    3.88
   7   3  -3    5.65    1.91
   7   3  -3    8.02    2.19
   7   3  -2   30.81    5.72
   7   3  -2   35.29    4.39
   7   3  -2   35.84    4.46
   7   3  -1   59.21    6.02
   7   3  -1   50.03    7.21
   7   3   0    2.45    2.66
   7   3   0    3.18    1.50
   7   3   1   47.44    5.24
   7   3   1   50.13    6.68
   7   3   2    8.72    2.10
   7   3   3   15.34    2.59
   7   3   4    3.02    1.18
  -7  -3  -4    5.77    2.70
   7   4 -10   53.24    6.45
   7   4 -10   51.95    4.95
   7   4  -9   28.26    5.03
   7   4  -9   28.32    3.46
   7   4  -8   49.62    6.84
   7   4  -7   66.97    8.85
   7   4  -7   90.45    7.62
   7   4  -6   99.14   10.93
   7   4  -6  111.11    9.31
   7   4  -5    0.21    1.26
   7   4  -4  126.87   10.27
   7   4  -4  105.35   11.50
   7   4  -3    8.91    3.60
   7   4  -3    8.83    2.21
   7   4  -2   12.17    3.94
   7   4  -2   12.44    2.48
   7   4  -1    3.72    2.75
   7   4   0   56.60    7.04
   7   4   1   -0.27    2.04
   7   4   2   12.98    2.14
   7   5  -7   31.25    5.30
   7   5  -7   38.79    4.14
   7   5  -6    8.70    1.94
   7   5  -5  236.94   17.45
   7   5  -4   28.35    3.64
   7   5  -3   28.59    3.62
   7   5  -3   29.43    4.60
   7   5  -2   36.05    5.16
   7   5  -1   -0.26    1.71
  -8   8   4    1.28    0.70
   8  -8  -4    2.43    1.41
   8  -8  -3   13.51    1.59
  -8   8   3   13.77    1.88
   8  -8  -2  132.24    9.86
   8  -8  -2  169.11   11.43
   8  -8  -1    0.36    0.57
   8  -8  -1   -0.31    1.39
   8  -8   0   17.42    1.94
   8  -8   1   18.38    1.96
  -8   8  -1   17.61    2.78
  -8   8  -2    3.59    1.55
  -8   8  -3   30.18    3.43
  -8   7   7    0.36    0.58
   8  -7  -7    0.68    0.48
  -8   7   6   30.54    3.32
   8  -7  -6   39.10    4.13
   8  -7  -5   14.47    2.86
   8  -7  -4  140.86   11.71
   8  -7  -3   37.45    3.56
   8  -7  -3   42.48    5.13
   8  -7  -2    1.43    0.98
   8  -7  -2    2.10    2.09
   8  -7  -1    2.00    0.96
   8  -7  -1    2.48    2.10
   8  -7   0   39.42    3.77
  -8   7   0   40.48    4.91
   8  -7   1    7.19    1.43
  -8   7  -1    8.69    2.72
  -8   7  -2   40.04    4.90
  -8   7  -3    1.35    1.74
  -8   7  -4   42.73    4.71
  -8   7  -5   10.83    2.09
   8  -6  -8    6.97    1.11
   8  -6  -7  185.65   11.84
   8  -6  -7  122.34    9.66
   8  -6  -6   39.38    5.15
   8  -6  -5   88.04    8.77
   8  -6  -4   20.51    2.57
   8  -6  -4   27.15    4.51
   8  -6  -3    2.25    0.99
   8  -6  -3    1.48    2.18
   8  -6  -2  196.73   15.28
   8  -6  -2  269.71   18.18
   8  -6  -1    9.05    1.85
   8  -6   0   32.90    3.60
  -8   6   0   37.42    5.23
   8  -6   1   68.68    5.94
  -8   6  -1   73.34    7.79
  -8   6  -2   26.85    4.57
  -8   6  -3   53.86    6.38
  -8   6  -4   33.60    4.70
   8  -6   5    5.21    1.13
  -8   6  -5    8.73    2.46
   8  -6   6    0.49    0.55
   8  -5  -9   78.52    5.97
   8  -5  -8    7.58    2.28
   8  -5  -8    3.64    1.06
   8  -5  -7    1.84    2.10
   8  -5  -7    1.73    0.88
   8  -5  -6  106.60    9.47
   8  -5  -6   80.30    6.86
   8  -5  -5    1.31    2.30
   8  -5  -4   52.07    5.13
   8  -5  -4   74.87    7.96
   8  -5  -3    0.44    0.99
   8  -5  -3    3.10    2.53
   8  -5  -2  115.25    9.73
   8  -5  -2  151.89   12.52
   8  -5  -1   78.28    6.83
   8  -5   0  242.30   17.57
  -8   5   0  253.23   20.07
   8  -5   1   70.61    6.17
  -8   5  -1   71.98    8.35
  -8   5  -2   53.07    7.14
  -8   5  -3    4.18    2.92
  -8   5  -4   12.32    3.52
   8  -5   5   10.95    1.80
  -8   5  -5   13.85    3.24
   8  -5   6    1.42    0.77
  -8   5  -6    1.47    1.78
   8  -5   7    6.63    1.09
   8  -4 -10   22.30    3.67
   8  -4 -10   15.30    1.86
   8  -4  -9   13.13    1.85
   8  -4  -8   -0.80    1.88
   8  -4  -8    1.27    0.92
   8  -4  -7   31.54    5.14
   8  -4  -7   30.27    3.31
   8  -4  -6  127.93   11.07
   8  -4  -6   92.83    7.95
   8  -4  -5    0.14    0.94
   8  -4  -5   -1.47    2.77
   8  -4  -5    0.14    0.80
   8  -4  -4   31.33    3.67
   8  -4  -4   38.11    5.90
   8  -4  -3  324.17   24.01
   8  -4  -3  405.61   27.38
   8  -4  -2   22.69    3.16
   8  -4  -1   12.57    2.36
   8  -4   0  324.10   22.24
  -8   4   0  295.06   24.83
   8  -4   1   27.07    3.18
  -8   4  -1   16.90    4.97
  -8   4  -2   28.90    5.85
   8  -4   3   32.31    3.59
  -8   4  -3   28.99    5.67
   8  -4   4    3.28    1.35
  -8   4  -4    6.34    3.26
   8  -4   5    1.96    1.06
  -8   4  -5    0.88    2.42
   8  -4   6   59.99    5.25
  -8   4  -6   71.78    6.98
   8  -4   7    5.86    1.08
   8  -3 -11    2.38    1.86
   8  -3 -10    1.25    2.02
   8  -3 -10    3.56    1.10
   8  -3 -10    5.00    1.15
   8  -3  -9   46.42    5.59
   8  -3  -9   40.93    4.15
   8  -3  -9   47.08    4.26
   8  -3  -8   58.14    6.79
   8  -3  -8   48.70    4.87
   8  -3  -8   54.70    4.94
   8  -3  -7   81.24    9.06
   8  -3  -7   82.95    6.95
   8  -3  -6   82.48    9.47
   8  -3  -6   85.77    7.15
   8  -3  -5  157.75   12.10
   8  -3  -5  168.78   14.94
   8  -3  -4   26.97    3.34
   8  -3  -4   26.88    5.16
   8  -3  -3   41.73    4.47
   8  -3  -3   43.67    6.49
   8  -3  -2  265.88   19.12
   8  -3  -1    2.94    1.40
   8  -3   0  114.15    8.76
  -8   3   0   83.21   10.83
  -8   3  -1   87.29   10.47
  -8   3  -2    3.21    3.05
   8  -3   3    0.62    0.97
  -8   3  -3   -0.43    2.77
   8  -3   4   36.83    3.98
  -8   3  -4   37.38    6.52
   8  -3   5   12.42    2.04
  -8   3  -5   10.09    3.85
   8  -3   6   15.91    2.19
  -8   3  -6   15.87    3.80
   8  -3   7    0.57    0.62
   8  -2 -11   17.92    3.58
   8  -2 -11   14.41    2.02
   8  -2 -10    3.92    2.42
   8  -2 -10    3.28    1.23
   8  -2  -9   34.08    6.11
   8  -2  -9   34.12    5.21
   8  -2  -9   47.12    4.56
   8  -2  -9   44.89    4.22
   8  -2  -8   71.26    6.31
   8  -2  -8   72.51    6.03
   8  -2  -7   23.75    4.73
   8  -2  -7   28.04    3.26
   8  -2  -6    3.80    3.12
   8  -2  -6    5.03    1.47
   8  -2  -5  142.58   10.10
   8  -2  -5   93.62   11.47
   8  -2  -4  162.62   11.28
   8  -2  -4  105.77   12.50
   8  -2  -3   13.81    2.41
   8  -2  -2    0.67    1.09
   8  -2  -1  117.43    9.50
   8  -2   0   28.81    3.31
  -8   2   0   12.81    4.58
  -8   2  -1   12.47    4.21
  -8   2  -2   18.06    4.85
   8  -2   3   45.67    4.53
  -8   2  -3   26.94    5.94
   8  -2   4    3.21    1.41
  -8   2  -4    3.88    3.02
   8  -2   5   14.86    2.25
  -8   2  -5   13.28    3.70
   8  -2   6   20.47    2.46
   8  -1 -12   19.62    3.53
   8  -1 -12   17.02    2.00
   8  -1 -11   14.87    3.71
   8  -1 -11   16.14    2.17
   8  -1 -10    7.89    3.14
   8  -1 -10    6.33    2.40
   8  -1  -9    1.25    2.61
   8  -1  -9    3.63    2.16
   8  -1  -8   33.01    6.08
   8  -1  -8   32.23    5.22
   8  -1  -7   97.27   10.22
   8  -1  -6    3.72    1.26
   8  -1  -6    0.75    2.26
   8  -1  -5   25.29    3.07
   8  -1  -5   10.12    3.77
   8  -1  -4   25.33    3.04
   8  -1  -4    6.95    2.98
   8  -1  -3   34.37    3.96
   8  -1  -2   22.68    3.12
   8  -1  -1  158.83   12.19
   8  -1   0    1.09    1.00
  -8   1   0    0.51    2.33
   8  -1   1   12.36    2.36
  -8   1  -1    7.14    3.40
  -8   1  -2   32.63    6.37
   8  -1   3   31.27    3.47
  -8   1  -3   12.54    4.24
   8  -1   4    2.27    1.21
  -8   1  -4    0.43    2.41
   8  -1   5    1.83    0.92
  -8   1  -5    2.82    2.30
   8  -1   6    8.86    1.56
   8   0 -11    4.82    2.86
   8   0 -11   12.42    1.91
   8   0 -10   24.97    5.09
   8   0 -10   32.01    4.91
   8   0 -10   42.01    4.01
   8   0  -9   49.93    7.36
   8   0  -9   67.06    7.31
   8   0  -8    0.34    2.33
   8   0  -7    6.91    2.93
   8   0  -6   47.96    4.30
   8   0  -6   20.06    4.79
   8   0  -5  136.97    8.80
   8   0  -5   55.42    8.90
   8   0  -4    9.73    2.12
   8   0  -3   26.97    3.45
   8   0  -3   30.37    3.83
   8   0  -2   35.29    3.96
   8   0  -2   30.93    4.03
   8   0  -1   14.02    2.42
   8   0  -1   17.12    2.84
   8   0   0  111.07    9.22
  -8   0   0   96.45   11.73
   8   0   1   70.42    6.46
  -8   0  -1   57.52    8.83
   8   0   2   13.25    2.35
  -8   0  -2    6.46    3.67
   8   0   3   21.05    2.83
  -8   0  -3   11.70    4.00
   8   0   4    0.14    0.79
  -8   0  -4    1.23    2.23
   8   0   5    8.28    1.56
  -8   0  -5    4.45    2.58
   8   1 -11   21.17    4.43
   8   1 -11   36.93    3.49
   8   1 -10   56.75    7.04
   8   1 -10   76.54    6.25
   8   1  -9    0.31    2.15
   8   1  -9    1.92    1.12
   8   1  -8   22.19    4.61
   8   1  -8   35.21    3.85
   8   1  -7   72.02   10.06
   8   1  -7  143.38    9.74
   8   1  -6    1.47    2.45
   8   1  -6    3.62    1.45
   8   1  -5    0.37    2.76
   8   1  -5    1.60    1.20
   8   1  -4    8.86    2.04
   8   1  -4   13.88    2.66
   8   1  -3  152.11   12.49
   8   1  -3  170.00   12.91
   8   1  -2   57.59    5.88
   8   1  -2   57.75    5.90
   8   1  -1   15.38    2.73
   8   1  -1   14.48    2.60
   8   1   0   61.42    6.08
  -8  -1   0   62.84    8.72
   8   1   1   16.88    2.74
  -8  -1  -1   19.08    4.93
   8   1   2    0.68    1.02
  -8  -1  -2   -0.47    2.54
   8   1   3  127.72    8.77
  -8  -1  -3   66.51    9.89
   8   1   4    0.99    0.79
  -8  -1  -4    1.06    2.21
   8   2 -10   28.00    4.45
   8   2 -10   35.28    3.59
   8   2  -9   29.24    5.08
   8   2  -9   52.55    4.65
   8   2  -8   11.85    3.35
   8   2  -7   11.50    3.64
   8   2  -7   28.52    3.42
   8   2  -6   18.89    4.59
   8   2  -6   43.53    4.49
   8   2  -5   99.90    8.79
   8   2  -4   49.11    5.14
   8   2  -4   51.11    5.44
   8   2  -3   26.44    3.56
   8   2  -3   28.07    3.80
   8   2  -2  109.25    9.19
   8   2  -2  107.03    9.24
   8   2  -1   87.55    7.82
   8   2   0   17.31    2.82
   8   2   1   91.05    7.49
  -8  -2  -1   66.84    9.23
  -8  -2  -2   12.66    3.81
  -8  -2  -3   -1.38    2.57
   8   3  -9   -0.52    2.21
   8   3  -8   -0.59    2.29
   8   3  -7   41.49    6.63
   8   3  -7   82.29    6.32
   8   3  -6    1.28    2.32
   8   3  -6    1.24    1.11
   8   3  -5   46.71    4.99
   8   3  -4    1.69    1.16
   8   3  -3   29.90    3.70
   8   3  -3   34.17    4.03
   8   3  -2    0.17    0.90
   8   3  -2    0.87    1.02
   8   3  -1   80.55    7.11
  -8  -3   0    0.38    2.23
   8   4  -6   29.46    3.44
   8   4  -5    4.49    1.47
   8   4  -4  192.18   14.23
   9  -7  -4   15.24    2.37
   9  -7  -3   14.10    1.60
   9  -7  -3   19.00    2.59
   9  -7  -2   92.62    6.73
   9  -7  -1   51.46    4.09
   9  -7   0    1.48    0.61
   9  -7   1    1.85    0.60
  -9   7  -1    1.64    1.29
  -9   7  -2    0.77    1.12
   9  -6  -7    8.35    1.07
   9  -6  -6   10.65    2.14
   9  -6  -6    6.54    1.02
   9  -6  -5   36.05    4.28
   9  -6  -4   94.52    7.49
   9  -6  -4  136.95    9.52
   9  -6  -3    0.75    0.72
   9  -6  -3   -0.19    1.56
   9  -6  -2    6.99    1.34
   9  -6  -1   24.46    2.56
   9  -6   0    0.49    0.59
  -9   6  -1   74.43    6.86
  -9   6  -2   69.70    6.47
  -9   6  -3    3.60    1.66
   9  -5  -8   23.65    2.80
   9  -5  -8   17.21    1.82
   9  -5  -7    9.29    2.10
   9  -5  -7    6.03    1.09
   9  -5  -6   50.31    5.18
   9  -5  -6   33.63    3.21
   9  -5  -5    5.04    2.18
   9  -5  -4    0.10    0.84
   9  -5  -4    1.20    1.96
   9  -5  -3    1.48    0.85
   9  -5  -3    2.85    2.26
   9  -5  -2   21.10    2.56
   9  -5  -1   37.00    3.62
   9  -5   0   12.31    1.84
  -9   5  -1   18.78    3.42
  -9   5  -2    4.28    2.24
  -9   5  -3   58.54    6.02
  -9   5  -4   22.04    3.18
   9  -4  -9   55.13    5.88
   9  -4  -8    7.96    2.19
   9  -4  -8    4.25    1.00
   9  -4  -7   81.23    7.04
   9  -4  -7   58.87    5.09
   9  -4  -6    1.25    1.76
   9  -4  -5   35.19    3.56
   9  -4  -5   46.17    5.56
   9  -4  -4   84.35    7.11
   9  -4  -4  107.90    9.37
   9  -4  -3   15.97    2.27
   9  -4  -2    3.86    1.30
   9  -4  -1   34.71    3.59
   9  -4   0  121.34    9.17
  -9   4  -1    5.76    2.70
  -9   4  -2   48.09    6.01
  -9   4  -3  236.10   18.08
  -9   4  -4    1.51    1.74
   9  -3  -9  127.77   11.06
   9  -3  -9  126.15   10.25
   9  -3  -8   12.67    2.87
   9  -3  -8   10.95    1.65
   9  -3  -7    6.31    2.34
   9  -3  -7    4.10    1.11
   9  -3  -6   16.04    3.40
   9  -3  -5    7.31    1.56
   9  -3  -5   11.01    3.10
   9  -3  -4    4.91    1.36
   9  -3  -4    6.34    2.52
   9  -3  -3   81.48    6.82
   9  -3  -2   33.98    3.65
   9  -3  -1    0.78    0.94
   9  -3   0   85.74    6.78
  -9   3   0   73.89    8.77
  -9   3  -1   44.09    6.27
  -9   3  -2    1.51    2.53
  -9   3  -3    3.18    2.54
   9  -3   4   37.83    3.44
  -9   3  -4   41.13    5.03
   9  -2 -10    0.43    1.84
   9  -2 -10    2.43    0.78
   9  -2  -9   35.47    4.89
   9  -2  -9   28.98    4.10
   9  -2  -8   12.03    3.30
   9  -2  -8   10.67    2.90
   9  -2  -7    6.26    2.39
   9  -2  -6   65.11    5.64
   9  -2  -6   72.65    7.61
   9  -2  -5    0.39    0.89
   9  -2  -5   -0.59    2.04
   9  -2  -4   30.88    3.48
   9  -2  -3   44.15    4.41
   9  -2  -2   80.70    6.82
   9  -2  -1    1.19    0.96
   9  -2   0   67.89    5.95
  -9   2   0   56.30    7.45
   9  -2   1    0.41    0.81
  -9   2  -1    1.04    1.98
  -9   2  -2   30.51    4.93
  -9   2  -3    1.41    2.42
   9  -2   4   44.93    3.74
  -9   2  -4   35.62    5.09
   9  -1 -10   68.32    5.49
   9  -1  -9   77.18    7.76
   9  -1  -9   88.20    6.78
   9  -1  -8   -0.25    1.75
   9  -1  -8    1.94    0.94
   9  -1  -7   64.49    7.19
   9  -1  -6    9.91    1.75
   9  -1  -6    6.73    2.71
   9  -1  -5   21.28    2.76
   9  -1  -5   20.29    3.97
   9  -1  -4  124.53    9.80
   9  -1  -4  128.89   10.04
   9  -1  -3    0.71    0.93
   9  -1  -3    0.81    0.99
   9  -1  -2    9.34    1.84
   9  -1  -2    7.83    1.82
   9  -1  -1   15.47    2.34
   9  -1  -1   18.70    2.65
   9  -1   0   66.55    5.46
  -9   1   0   33.47    6.17
   9  -1   1   25.43    2.96
  -9   1  -1   14.58    4.00
  -9   1  -2   41.56    5.81
  -9   1  -3   34.68    4.95
   9   0  -9    5.91    2.32
   9   0  -9    9.09    1.52
   9   0  -8    3.55    2.11
   9   0  -7    3.30    2.45
   9   0  -6   82.41    9.63
   9   0  -6  131.09    9.19
   9   0  -5   33.88    3.93
   9   0  -4    1.05    0.98
   9   0  -4    0.67    0.99
   9   0  -3   60.93    5.71
   9   0  -3   60.33    5.78
   9   0  -2   66.75    6.41
   9   0  -2   82.09    6.77
   9   0  -1    6.72    1.66
   9   0   0   17.86    2.49
  -9   0   0    7.44    3.07
   9   0   1    0.66    0.89
  -9   0  -1    2.02    2.11
  -9   0  -2    5.33    2.33
   9   1  -8    8.29    2.57
   9   1  -7   15.70    3.53
   9   1  -7   26.82    2.94
   9   1  -6    9.77    2.92
   9   1  -6   16.33    2.39
   9   1  -5    3.98    1.37
   9   1  -4   19.69    2.65
   9   1  -4   21.66    2.96
   9   1  -3   67.79    6.00
   9   1  -3   65.74    6.14
   9   1  -2    2.83    1.20
   9   1  -2    2.44    1.10
   9   1  -1   22.39    2.87
   9   1   0   51.52    4.84
   9   2  -6   64.78    5.66
   9   2  -5   31.26    3.51
   9   2  -4    0.71    0.85
   9   2  -3    8.42    1.62
   9   2  -3    8.49    1.69
   9   2  -2   30.88    3.35
  10  -5  -4   26.90    2.38
  10  -5  -3   51.42    4.04
  10  -5  -2   21.80    2.11
  10  -5  -1    1.23    0.55
  10  -4  -5    1.99    0.65
  10  -4  -5    0.69    1.28
  10  -4  -4    1.53    0.66
  10  -4  -3    5.74    1.09
  10  -4  -2    0.80    0.68
  10  -4  -1   12.84    1.57
  10  -4   0   14.80    1.73
  10  -3  -6   35.66    4.00
  10  -3  -5   16.32    1.87
  10  -3  -4    1.20    0.74
  10  -3  -3    7.89    1.32
  10  -3  -2    5.33    1.10
  10  -3  -2    3.52    1.08
  10  -3  -1   12.45    1.63
  10  -3  -1   15.47    1.88
  10  -3   0    0.23    0.58
  10  -2  -6  154.79   11.34
  10  -2  -6  139.14   10.29
  10  -2  -5   46.23    3.93
  10  -2  -4   50.51    4.19
  10  -2  -4   46.98    4.23
  10  -2  -3   59.88    5.00
  10  -2  -3   64.09    5.20
  10  -2  -2   19.28    2.17
  10  -2  -2   18.32    2.24
  10  -2  -1    2.33    0.85
  10  -2   0    5.98    1.12
  10  -1  -6   11.59    1.62
  10  -1  -5   27.36    2.86
  10  -1  -4    9.00    1.46
  10  -1  -4   11.08    1.67
  10  -1  -3   40.00    3.73
  10  -1  -3   41.48    3.83
  10  -1  -2   12.01    1.70
  10  -1  -2   12.16    1.73
  10  -1  -1   97.78    7.39
   0   0   0    0.00    0.00
TITL exp_777-MnCL_auto in P-1
REM P-1 (#2 in standard setting)
CELL 1.54184   8.438165   8.610266  12.655656  98.5099 101.8455 106.5525
ZERR    4.00   0.000284   0.000269   0.000353   0.0024   0.0026   0.0028
LATT  1
SFAC C H N O
UNIT 44.00 40.00 4.00 4.00
TREF
HKLF 4
END
_computing_structure_solution     'SHELXT 2014/5 (Sheldrick, 2014)'
;
_shelx_hkl_checksum     52496
_shelx_res_file
;
TITL exp_777-mncl_auto_a.res in P-1
    i.res
    created by SHELXL-2016/6 at 20:18:44 on 04-Jan-2026
REM Old TITL exp_777-mncl_auto_a.res in P-1
REM SHELXT solution in P-1
REM R1 0.153, Rweak 0.007, Alpha 0.039, Orientation as input
REM Formula found by SHELXT: C10 N2 O7 Cl2 Mn S2
CELL 1.54184 8.4382 8.6103 12.6557 98.51 101.845 106.552
ZERR 2 0.0003 0.0003 0.0004 0.002 0.003 0.003
LATT 1
SFAC C H Cl Mn N O S
UNIT 14 28 4 2 12 12 4
EQIV $1 +X,-1+Y,+Z
EQIV $2 1+X,1+Y,+Z
EQIV $3 +X,1+Y,+Z
EQIV $4 1-X,1-Y,1-Z
EQIV $5 -1+X,-1+Y,+Z
EQIV $6 -1+X,+Y,+Z
EQIV $7 1+X,+Y,+Z
EQIV $8 1-X,1-Y,-Z
EQIV $9 1-X,-Y,1-Z
EQIV $10 2-X,1-Y,1-Z
EQIV $11 2-X,1-Y,-Z
DFIX 0.85 0.01 O5 H5a
DFIX 0.85 0.01 O5 H5b
DFIX 0.85 0.01 O6 H6a
DFIX 0.85 0.01 O6 H6b
L.S. 10
PLAN  80
SIZE 0.16 0.14 0.09
HTAB O5 Cl1_$8
HTAB C5 Cl2_$5
HTAB N3 Cl2_$4
HTAB C7 O4_$3
HTAB C7 Cl1_$2
HTAB N6 Cl1_$11
HTAB C2 Cl2_$10
HTAB N1 O2
HTAB N3 O1
HTAB N4 O3
HTAB N6 O4
HTAB C2 N5_$1
CONF
HTAB O6 O4_$6
HTAB O6 N2_$3
HTAB O5 O2_$3
HTAB C5 Cl2_$9
HTAB N6 Cl1_$7
BOND $H
list 4
MORE -1
fmap 2
acta
OMIT -4 4 1
REM <olex2.extras>
REM <HklSrc "%.\\I.hkl">
REM </olex2.extras>
WGHT    0.134200
FVAR       0.43996
MN1   4    0.664735    0.470309    0.254940    11.00000    0.02358    0.02337 =
         0.04425    0.01322    0.01844    0.00949
CL1   3    0.464920    0.307438    0.058570    11.00000    0.03379    0.02901 =
         0.04213    0.00995    0.01485    0.00510
CL2   3    0.805739    0.631548    0.453047    11.00000    0.03289    0.04334 =
         0.04447    0.00538    0.01569    0.00678
S1    7    0.142521   -0.094586    0.439946    11.00000    0.03177    0.03882 =
         0.05075    0.01678    0.02516    0.01147
S2    7    1.299846    0.907265    0.054332    11.00000    0.02933    0.02675 =
         0.04943    0.01524    0.01850    0.00461
O1    6    0.647815    0.237525    0.299635    11.00000    0.03340    0.02935 =
         0.06164    0.02204    0.02906    0.01519
O3    6    0.890884    0.450165    0.206929    11.00000    0.02678    0.02861 =
         0.05070    0.01521    0.02137    0.01165
O6    6    0.423803    0.460082    0.298341    11.00000    0.02647    0.03169 =
         0.05186    0.00755    0.01602    0.00987
AFIX   7
H6A   2    0.341222    0.420929    0.240211    11.00000   -1.50000
H6B   2    0.424141    0.558262    0.320859    11.00000   -1.50000
AFIX   0
O4    6    1.079815    0.337388    0.163539    11.00000    0.02872    0.03320 =
         0.05796    0.01789    0.02462    0.01284
O2    6    0.667059   -0.013142    0.283854    11.00000    0.03640    0.02559 =
         0.06126    0.01638    0.02739    0.01153
O5    6    0.702947    0.691926    0.190964    11.00000    0.04985    0.02103 =
         0.04725    0.01014    0.01542    0.01275
N4    5    1.070493    0.735824    0.129118    11.00000    0.02805    0.02975 =
         0.04112    0.01214    0.01755    0.00561
AFIX  43
H4    2    1.007128    0.654413    0.149434    11.00000   -1.20000
AFIX   0
N1    5    0.395095   -0.094820    0.362478    11.00000    0.02660    0.03432 =
         0.04824    0.01333    0.01970    0.00590
AFIX  43
H1    2    0.482529   -0.062812    0.336449    11.00000   -1.20000
AFIX   0
N2    5    0.328309   -0.256643    0.371511    11.00000    0.03285    0.03167 =
         0.06028    0.01428    0.02017    0.00808
N6    5    1.233138    0.583703    0.064864    11.00000    0.03765    0.02936 =
         0.06226    0.02046    0.02801    0.01186
AFIX  93
H6C   2    1.176063    0.496823    0.083398    11.00000   -1.20000
H6D   2    1.314917    0.580369    0.034650    11.00000   -1.20000
AFIX   0
N3    5    0.364703    0.167556    0.395916    11.00000    0.03876    0.03593 =
         0.07148    0.02272    0.03034    0.01218
AFIX  93
H3A   2    0.452465    0.211237    0.372695    11.00000   -1.20000
H3B   2    0.308031    0.228033    0.419026    11.00000   -1.20000
AFIX   0
N5    5    1.047997    0.888534    0.142923    11.00000    0.03759    0.03097 =
         0.05920    0.01236    0.02414    0.01232
C1    1    0.724661    0.138378    0.281118    11.00000    0.02325    0.01914 =
         0.03152    0.00680    0.01092    0.00333
C3    1    0.957038    0.337870    0.206356    11.00000    0.01438    0.02029 =
         0.03305    0.00623    0.01058    0.00065
C4    1    0.317007    0.007771    0.396085    11.00000    0.02383    0.03587 =
         0.03738    0.01120    0.01214    0.00923
C6    1    1.196099    0.718958    0.082376    11.00000    0.02406    0.03062 =
         0.03142    0.00806    0.01029    0.00232
C2    1    0.901485    0.194027    0.261947    11.00000    0.02892    0.03662 =
         0.05689    0.02435    0.02533    0.01728
AFIX  23
H2A   2    0.915146    0.098177    0.218655    11.00000   -1.20000
H2B   2    0.983146    0.221204    0.333611    11.00000   -1.20000
AFIX   0
C7    1    1.157676    0.986711    0.107569    11.00000    0.03362    0.03493 =
         0.05110    0.01255    0.01870    0.01225
AFIX  43
H7    2    1.161906    1.096334    0.109999    11.00000   -1.20000
AFIX   0
C5    1    0.197604   -0.273176    0.411391    11.00000    0.03607    0.03169 =
         0.05361    0.01435    0.01889    0.00692
AFIX  43
H5    2    0.136561   -0.373942    0.424126    11.00000   -1.20000
AFIX   0
H5A   2    0.709762    0.786593    0.226192    11.00000    0.04052
H5B   2    0.653440    0.686904    0.124223    11.00000    0.06766
HKLF 4
REM  exp_777-mncl_auto_a.res in P-1
REM R1 =  0.0692 for    2690 Fo > 4sig(Fo)  and  0.0764 for all    3240 data
REM    226 parameters refined using      4 restraints
END
WGHT      0.1342      0.0000
REM Highest difference peak  1.334,  deepest hole -1.155,  1-sigma level  0.157
Q1    1   0.6097  0.5527  0.2513  11.00000  0.05    1.33
Q2    1   0.7277  0.3883  0.2618  11.00000  0.05    1.30
Q3    1   0.1918 -0.1811  0.4390  11.00000  0.05    0.99
Q4    1   1.2366  0.9877  0.0561  11.00000  0.05    0.96
Q5    1   0.5213  0.2271  0.0642  11.00000  0.05    0.94
Q6    1   0.4032  0.3861  0.0535  11.00000  0.05    0.93
Q7    1   0.7390  0.7170  0.4453  11.00000  0.05    0.86
Q8    1   0.0773 -0.0137  0.4390  11.00000  0.05    0.86
Q9    1   0.8690  0.5486  0.4539  11.00000  0.05    0.79
Q10   1   1.3581  0.8284  0.0623  11.00000  0.05    0.67
Q11   1   0.5523  0.3213  0.2169  11.00000  0.05    0.65
Q12   1   0.4673  0.4636  0.2156  11.00000  0.05    0.64
Q13   1   0.7524  0.3215  0.1670  11.00000  0.05    0.56
Q14   1   0.7247 -0.0902  0.2847  11.00000  0.05    0.56
Q15   1   0.7766  0.6164  0.2938  11.00000  0.05    0.54
Q16   1   0.5958  0.4435  0.3235  11.00000  0.05    0.54
Q17   1   0.0553 -0.1461  0.4983  11.00000  0.05    0.50
Q18   1   0.6615  0.3318  0.0957  11.00000  0.05    0.50
Q19   1   0.6894  0.4848  0.4179  11.00000  0.05    0.50
Q20   1   0.6465  0.4810  0.3409  11.00000  0.05    0.49
Q21   1   0.8616  0.4748  0.2994  11.00000  0.05    0.49
Q22   1   0.6598  0.4633  0.1706  11.00000  0.05    0.49
Q23   1   0.2145 -0.0387  0.4052  11.00000  0.05    0.47
Q24   1   0.6785  0.6180  0.0192  11.00000  0.05    0.47
Q25   1   0.5428  0.3550  0.0023  11.00000  0.05    0.47
Q26   1   0.8677  0.6608  0.3799  11.00000  0.05    0.47
Q27   1   0.7692  0.5414  0.2949  11.00000  0.05    0.47
Q28   1   0.5762  0.1733  0.2042  11.00000  0.05    0.47
Q29   1  -0.0460 -0.4877  0.3734  11.00000  0.05    0.46
Q30   1   0.4951  0.3189  0.1431  11.00000  0.05    0.46
Q31   1   0.2815  0.2748  0.0144  11.00000  0.05    0.46
Q32   1   0.5803  0.0614  0.2602  11.00000  0.05    0.46
Q33   1   0.7154  0.5799  0.5080  11.00000  0.05    0.46
Q34   1   0.0000  0.0000  0.5000  10.50000  0.05    0.45
Q35   1   0.3702  0.2332  0.1006  11.00000  0.05    0.45
Q36   1   1.4949  0.9527  0.0983  11.00000  0.05    0.44
Q37   1   0.7682  0.5196  0.1960  11.00000  0.05    0.44
Q38   1   0.6569  0.2379  0.2761  11.00000  0.05    0.44
Q39   1   0.5269  0.5464  0.1788  11.00000  0.05    0.44
Q40   1   0.0159 -0.2553  0.3895  11.00000  0.05    0.42
Q41   1   1.0028  0.6476  0.5030  11.00000  0.05    0.41
Q42   1   0.5793  0.4634  0.0976  11.00000  0.05    0.41
Q43   1   1.0288  0.8252  0.1330  11.00000  0.05    0.41
Q44   1   1.1349  0.2445  0.1648  11.00000  0.05    0.41
Q45   1   0.9210  0.7657  0.4856  11.00000  0.05    0.41
Q46   1   0.4180  0.0835  0.4074  11.00000  0.05    0.40
Q47   1   0.1880 -0.0650  0.4330  11.00000  0.05    0.40
Q48   1   0.3516  0.1419  0.0186  11.00000  0.05    0.40
Q49   1   0.4770  0.3781  0.3080  11.00000  0.05    0.39
Q50   1   0.6528  0.7827  0.2007  11.00000  0.05    0.39
Q51   1   0.5433  0.4726  0.0879  11.00000  0.05    0.39
Q52   1   0.7414  0.5031  0.1177  11.00000  0.05    0.39
Q53   1   0.6198  0.6083  0.4092  11.00000  0.05    0.39
Q54   1   0.6764  0.2552  0.2324  11.00000  0.05    0.38
Q55   1   1.1196  0.8717  0.0043  11.00000  0.05    0.38
Q56   1   0.1138 -0.3267  0.4641  11.00000  0.05    0.38
Q57   1   0.4227  0.2805 -0.0234  11.00000  0.05    0.38
Q58   1   0.2760 -0.1855  0.3758  11.00000  0.05    0.37
Q59   1   0.1579  0.0663  0.5382  11.00000  0.05    0.37
Q60   1   0.9731  0.1249  0.2625  11.00000  0.05    0.37
Q61   1   0.4632  0.2305  0.2203  11.00000  0.05    0.36
Q62   1   1.2620  0.8871 -0.0421  11.00000  0.05    0.36
Q63   1   0.2644 -0.0083  0.4775  11.00000  0.05    0.36
Q64   1   0.0803 -0.4008  0.3817  11.00000  0.05    0.36
Q65   1   0.3703  0.5531  0.2826  11.00000  0.05    0.34
Q66   1   1.4151  0.6446  0.0602  11.00000  0.05    0.34
Q67   1   0.3718 -0.3556  0.3826  11.00000  0.05    0.34
Q68   1   0.6923  0.6919  0.1186  11.00000  0.05    0.33
Q69   1   0.8983  0.6218  0.1989  11.00000  0.05    0.33
Q70   1   0.6586  0.6835  0.2831  11.00000  0.05    0.32
Q71   1   1.0790  0.6466  0.0076  11.00000  0.05    0.32
Q72   1   1.3442  1.0105  0.1749  11.00000  0.05    0.32
Q73   1   0.3582 -0.1909  0.4839  11.00000  0.05    0.32
Q74   1   0.9232  0.7055  0.3129  11.00000  0.05    0.32
Q75   1   1.3128  0.9112  0.1620  11.00000  0.05    0.31
Q76   1   0.4691  0.0715  0.1806  11.00000  0.05    0.31
Q77   1   0.2415  0.2598  0.2443  11.00000  0.05    0.31
Q78   1   1.3848  0.9472 -0.0034  11.00000  0.05    0.31
Q79   1   1.2588  0.9006  0.1417  11.00000  0.05    0.31
Q80   1   1.1679  0.9736 -0.0238  11.00000  0.05    0.31
;
_shelx_res_checksum     91636
