# Supplementary material for: Synthesis, crystal structure and Hirshfeld surface analysis of bis­(2-amino-1,3,4-thia­diazol-3-ium) diaqua­dichlorido(propanedioato-κ2O1,O3)manganate(II)
Source: Acta Crystallogr E Crystallogr Commun. 2026 Feb 13;82(Pt 3):282–5. doi: 10.1107/S205698902600112X (PMC12961649; doi:10.1107/S205698902600112X)
Supplement: Supplementary file 2 [file e-82-00282-Isup3.hkl]

data_I                                                                          
_shelx_title ' exp_777-mncl_auto_a.res in P-1'                                  
_shelx_refln_list_code          4                                               
_shelx_F_calc_maximum      244.67                                               
_exptl_crystal_F_000       474.00                                               
_reflns_d_resolution_high  0.8128                                               
                                                                                
loop_                                                                           
 _space_group_symop_operation_xyz                                               
 'x, y, z'                                                                      
 '-x, -y, -z'                                                                   
                                                                                
_cell_length_a     8.4382                                                       
_cell_length_b     8.6103                                                       
_cell_length_c    12.6557                                                       
_cell_angle_alpha  98.510                                                       
_cell_angle_beta  101.845                                                       
_cell_angle_gamma 106.552                                                       
                                                                                
_shelx_F_squared_multiplier     1.000                                           
                                                                                
loop_                                                                           
 _refln_index_h                                                                 
 _refln_index_k                                                                 
 _refln_index_l                                                                 
 _refln_F_squared_calc                                                          
 _refln_F_squared_meas                                                          
 _refln_F_squared_sigma                                                         
 _refln_observed_status                                                         
   1   0   0        320.17        312.35         9.88 o                         
   2   0   0       4408.71       4248.13       195.04 o                         
   3   0   0       1445.20       1450.91        57.37 o                         
   4   0   0       1580.50       1637.21        83.67 o                         
   5   0   0       1063.79       1099.61        63.24 o                         
   6   0   0       1291.81       1257.24        49.48 o                         
   7   0   0         70.64         73.53        11.21 o                         
   8   0   0        643.79        547.44        37.77 o                         
   9   0   0         99.76         78.63        26.92 o                         
  -9   1   0        338.17        295.52        85.45 o                         
  -8   1   0          1.56          4.73         4.75 o                         
  -7   1   0       1116.41        899.87        44.16 o                         
  -6   1   0         31.14         33.94         5.83 o                         
  -5   1   0         48.37         50.07         7.22 o                         
  -4   1   0       2348.34       2296.20        90.99 o                         
  -3   1   0         39.98         56.33         5.18 o                         
  -2   1   0       1217.29       1261.92        46.78 o                         
  -1   1   0       1606.12       1227.31        43.29 o                         
   0   1   0        436.93        438.79        17.94 o                         
   1   1   0       4213.17       3577.92       111.13 o                         
   2   1   0        127.96         95.46         6.58 o                         
   3   1   0        112.76        125.70        10.50 o                         
   4   1   0       1040.95       1042.50        57.71 o                         
   5   1   0        908.09        900.02        32.14 o                         
   6   1   0         36.66         48.55         5.58 o                         
   7   1   0        432.85        423.09        30.22 o                         
   8   1   0        333.83        319.75        25.77 o                         
   9   1   0        280.61        266.16        25.00 o                         
 -10   2   0         31.44         30.89         5.79 o                         
  -9   2   0        349.03        330.02        29.94 o                         
  -8   2   0        197.78        132.36        41.33 o                         
  -7   2   0         13.93         11.32         4.64 o                         
  -6   2   0       1887.78       1426.50        53.90 o                         
  -5   2   0        472.29        414.50        27.01 o                         
  -4   2   0        293.20        241.64        17.21 o                         
  -3   2   0        270.24        230.88        18.81 o                         
  -2   2   0       3573.99       3873.40       188.71 o                         
  -1   2   0       6769.98       6947.58       249.01 o                         
   0   2   0        173.54        162.53         7.94 o                         
   1   2   0       2002.62       1856.24       112.04 o                         
   2   2   0        183.90        177.28         9.17 o                         
   3   2   0       1172.26       1105.27        77.60 o                         
   4   2   0       1682.93       1668.68        88.24 o                         
   5   2   0          0.97          4.26         3.94 o                         
   6   2   0         35.77         31.56         8.22 o                         
   7   2   0        387.95        426.78        30.62 o                         
   8   2   0         95.54         89.43        14.57 o                         
 -10   3   0          0.52          1.19         3.00 o                         
  -9   3   0        445.32        422.14        30.61 o                         
  -8   3   0        640.00        538.11        79.92 o                         
  -7   3   0         45.42         48.03         6.74 o                         
  -6   3   0       1543.01       1428.45        57.64 o                         
  -5   3   0        201.86        195.78        16.81 o                         
  -4   3   0        105.44        114.33        15.65 o                         
  -3   3   0       2410.98       2818.65       145.47 o                         
  -2   3   0        354.24        355.44        36.36 o                         
  -1   3   0        482.43        466.81        23.74 o                         
   0   3   0        291.97        345.20        18.04 o                         
   1   3   0       2344.80       2273.14        94.50 o                         
   2   3   0          8.24          5.11         2.96 o                         
   3   3   0       1097.19       1017.27        58.51 o                         
   4   3   0       2067.26       2204.29        64.10 o                         
   5   3   0         11.93         10.30         3.88 o                         
   6   3   0        693.43        867.22        41.61 o                         
   7   3   0         14.08         15.07         6.75 o                         
   8   3   0          5.94          1.96        11.52 o                         
 -10   4   0         71.26         76.46         8.94 o                         
  -9   4   0        585.94        626.87        47.37 o                         
  -8   4   0       1538.16       1611.05        85.59 o                         
  -7   4   0         87.55        128.25        84.60 o                         
  -6   4   0        107.23        115.01         9.86 o                         
  -5   4   0        136.25        172.19        11.77 o                         
  -4   4   0         14.17         28.52        23.61 o                         
  -3   4   0       1794.30       2339.61       130.91 o                         
  -2   4   0        244.29        228.50        72.61 o                         
  -1   4   0        573.26        533.71        35.63 o                         
   0   4   0         48.02         73.51         7.82 o                         
   1   4   0       2031.63       2242.15       147.86 o                         
   2   4   0        191.78        159.69        23.76 o                         
   3   4   0        577.72        601.48        20.40 o                         
   4   4   0        474.94        553.95        25.42 o                         
   5   4   0        163.90        178.75        11.59 o                         
   6   4   0        320.05        369.18        22.57 o                         
   7   4   0        230.87        292.41        36.37 o                         
  -9   5   0         53.39         63.60         9.51 o                         
  -8   5   0       1126.79       1276.89        68.30 o                         
  -7   5   0        913.84       1126.80        63.64 o                         
  -6   5   0        336.45        428.24        23.54 o                         
  -5   5   0       3013.72       4115.83       231.11 o                         
  -4   5   0        212.27        302.16        25.75 o                         
  -3   5   0        160.66        221.87        30.40 o                         
  -2   5   0         38.64         75.84        14.36 o                         
  -1   5   0       1771.15       1690.18        90.28 o                         
   0   5   0       3206.59       3345.25       237.96 o                         
   1   5   0       3876.59       3875.25       156.15 o                         
   2   5   0         49.93         59.70         6.27 o                         
   3   5   0         21.43         22.09         5.38 o                         
   4   5   0         29.17         31.09         7.66 o                         
   5   5   0          0.04          0.59         5.85 o                         
   6   5   0          8.29         10.27         6.57 o                         
  -9   6   0          4.71          2.53         3.05 o                         
  -8   6   0        169.78        178.15        15.32 o                         
  -7   6   0          0.83          3.94         5.74 o                         
  -6   6   0        364.06        475.13        26.57 o                         
  -5   6   0        935.88       1212.63        66.47 o                         
  -4   6   0        623.67        892.60        40.25 o                         
  -3   6   0         18.77         18.30         4.89 o                         
  -2   6   0        402.99        402.45        76.75 o                         
  -1   6   0        832.09        919.21        37.45 o                         
   0   6   0          3.04          4.64         3.49 o                         
   1   6   0       2046.70       1744.16        77.13 o                         
   2   6   0         44.57         42.56         5.82 o                         
   3   6   0        195.09        184.45        13.15 o                         
   4   6   0         87.15        100.80        11.27 o                         
   5   6   0        259.68        400.54        44.33 o                         
  -9   7   0         11.97          7.65         3.15 o                         
  -8   7   0        187.25        205.72        15.45 o                         
  -7   7   0          5.10          4.41         5.36 o                         
  -6   7   0        359.32        455.86        26.13 o                         
  -5   7   0        151.92        215.99        21.54 o                         
  -4   7   0         51.71         57.48         6.55 o                         
  -3   7   0         44.66         59.63         6.49 o                         
  -2   7   0         34.04         35.46         8.31 o                         
  -1   7   0         57.72         47.77        12.96 o                         
   0   7   0          3.31          2.70         4.38 o                         
   1   7   0        535.81        340.08        82.56 o                         
   2   7   0         86.98         68.40        11.90 o                         
   3   7   0         80.66         47.94        14.47 o                         
   4   7   0         80.67         79.41        17.82 o                         
  -8   8   0        100.92         90.00        10.02 o                         
  -7   8   0         66.22         72.14         7.07 o                         
  -6   8   0          0.20         -1.41         3.80 o                         
  -5   8   0        216.97        337.69        26.34 o                         
  -4   8   0        491.66        708.79        50.41 o                         
  -3   8   0        275.32        463.05        59.98 o                         
  -2   8   0       1455.00       1970.97        72.68 o                         
  -1   8   0        987.35       1210.00       114.38 o                         
   0   8   0          6.03          1.16         4.24 o                         
   1   8   0        134.60         45.14         9.12 o                         
   2   8   0          7.78          2.69         8.89 o                         
   3   8   0          0.20         -0.40         6.19 o                         
  -7   9   0         32.38         25.76         7.88 o                         
  -6   9   0         15.45         16.38         3.98 o                         
  -5   9   0        110.28        127.10        20.05 o                         
  -4   9   0        385.18        507.02       113.73 o                         
  -3   9   0         10.31         10.87         5.01 o                         
  -2   9   0        430.70        509.38        67.39 o                         
  -1   9   0          5.08          9.33         5.48 o                         
   0   9   0        248.51        156.49        21.49 o                         
   1   9   0          2.57         -0.93         7.80 o                         
  -6  10   0         22.74         23.30         3.98 o                         
  -5  10   0        267.53        324.83        97.13 o                         
  -4  10   0        315.30        311.00        21.39 o                         
  -3  10   0         11.15         10.60         3.65 o                         
  -2  10   0        137.36        138.89        10.65 o                         
  -1  10   0         26.67         30.47         4.45 o                         
   1 -10   1         29.75         31.15         5.89 o                         
   2 -10   1          6.33         11.73         4.44 o                         
   3 -10   1         83.14         94.10        18.73 o                         
   4 -10   1        237.62        315.47        79.66 o                         
   5 -10   1         44.52         51.24        21.62 o                         
   6 -10   1         35.05         28.62         4.49 o                         
  -2  -9   1         12.19          9.45         7.90 o                         
  -1  -9   1         48.47         40.04        12.92 o                         
   0  -9   1        467.73        365.91        79.69 o                         
   1  -9   1         53.21         52.40         8.83 o                         
   2  -9   1        657.52        824.10       118.93 o                         
   3  -9   1        105.75        135.47        17.98 o                         
   4  -9   1        355.55        465.64        50.78 o                         
   5  -9   1        161.31        169.39        18.88 o                         
   6  -9   1        197.90        221.44        17.67 o                         
   7  -9   1         26.95         23.67        11.08 o                         
  -3  -8   1         31.73         11.21         9.14 o                         
  -2  -8   1        461.13        309.20        37.46 o                         
  -1  -8   1         80.05         26.09        11.21 o                         
   0  -8   1       1463.23       1091.26       456.21 o                         
   1  -8   1        159.62        148.31        13.95 o                         
   2  -8   1        228.56        254.59        17.89 o                         
   3  -8   1        385.83        484.53        31.10 o                         
   4  -8   1         13.27         18.51         8.63 o                         
   5  -8   1        296.92        484.03        47.17 o                         
   6  -8   1        278.69        348.60        22.92 o                         
   7  -8   1        731.95        820.45        35.55 o                         
   8  -8   1         99.32         93.67         8.28 o                         
  -5  -7   1        102.78         85.71        17.31 o                         
  -4  -7   1        224.60        248.55        32.86 o                         
  -3  -7   1         15.54         11.66         5.36 o                         
  -2  -7   1         91.30         66.87        10.64 o                         
  -1  -7   1          3.41          0.48         3.42 o                         
   0  -7   1       3047.23       2792.95       246.55 o                         
   1  -7   1         20.21         21.23         5.55 o                         
   2  -7   1          4.06          0.70         4.63 o                         
   3  -7   1        628.13        786.56        59.72 o                         
   4  -7   1         21.69         32.15         6.55 o                         
   5  -7   1        547.87        765.65        48.70 o                         
   6  -7   1         62.95         71.47        10.63 o                         
   7  -7   1         78.29         68.30        11.13 o                         
   8  -7   1         30.04         39.09         6.54 o                         
   9  -7   1          8.72          9.22         2.81 o                         
  -6  -6   1         48.51         55.07        15.71 o                         
  -5  -6   1         83.78        112.57        22.94 o                         
  -4  -6   1        963.30       1118.42        76.25 o                         
  -3  -6   1        372.90        403.10        18.57 o                         
  -2  -6   1        908.21        881.65        35.62 o                         
  -1  -6   1         99.06         81.22         8.60 o                         
   0  -6   1        334.03        305.27        16.50 o                         
   1  -6   1        970.95        936.85        86.96 o                         
   2  -6   1        172.11        186.49        22.92 o                         
   3  -6   1       1319.07       1620.93        73.05 o                         
   4  -6   1       1176.46       1498.81        76.98 o                         
   5  -6   1         34.38         43.26         7.63 o                         
   6  -6   1         46.11         53.49        15.81 o                         
   7  -6   1         44.78         61.57        10.16 o                         
   8  -6   1        330.08        364.04        24.40 o                         
   9  -6   1        320.60        384.52        35.44 o                         
  -7  -5   1          0.22         -1.34         8.83 o                         
  -6  -5   1         14.39         11.06        14.16 o                         
  -5  -5   1        195.32        236.33        13.99 o                         
  -4  -5   1        124.38        145.68        11.43 o                         
  -3  -5   1        109.09        127.22         9.52 o                         
  -2  -5   1        540.96        533.61        19.82 o                         
  -1  -5   1         37.71         50.03        12.62 o                         
   0  -5   1        309.76        323.67        39.37 o                         
   1  -5   1        128.46        118.13        13.90 o                         
   2  -5   1         36.66         31.72         8.99 o                         
   3  -5   1        127.70        169.75        19.53 o                         
   4  -5   1       4039.49       5935.07       278.47 o                         
   5  -5   1        133.52        141.58        10.53 o                         
   6  -5   1        526.42        641.70        31.19 o                         
   7  -5   1         43.03         45.94         9.43 o                         
   8  -5   1        339.17        367.32        25.64 o                         
   9  -5   1        115.22         97.02        17.67 o                         
  -7  -4   1         15.56         19.22        14.21 o                         
  -6  -4   1          4.33          6.85         4.95 o                         
  -5  -4   1       1609.22       1916.13        57.36 o                         
  -4  -4   1         71.94         73.63         5.45 o                         
  -3  -4   1       7785.20       8471.86       224.94 o                         
  -2  -4   1       2326.99       2365.93       116.13 o                         
  -1  -4   1         13.47          2.63         6.87 o                         
   0  -4   1       3096.04       3555.72       244.62 o                         
   1  -4   1       5023.65       4674.62       224.52 o                         
   2  -4   1          2.72         -1.34         3.14 o                         
   3  -4   1       1562.72       1901.81       152.74 o                         
   4  -4   1        739.63       1436.84       409.55 o                         
   5  -4   1        129.48        158.18        11.14 o                         
   6  -4   1        371.73        369.59        19.57 o                         
   7  -4   1         12.01         10.63         6.61 o                         
   8  -4   1        141.83        129.16        26.27 o                         
   9  -4   1         32.02         29.76        13.95 o                         
  -8  -3   1        382.69        416.14        36.73 o                         
  -7  -3   1        230.11        288.31        23.87 o                         
  -6  -3   1        194.16        217.44        15.64 o                         
  -5  -3   1        201.02        234.78        11.05 o                         
  -4  -3   1        335.68        359.44        13.30 o                         
  -3  -3   1         75.09         88.27        10.55 o                         
  -2  -3   1         19.26         21.20         4.50 o                         
  -1  -3   1       1124.86       1166.81        65.66 o                         
   0  -3   1        922.17        960.45        49.24 o                         
   1  -3   1       6715.85       8794.92      1771.50 o                         
   2  -3   1       2168.73       2115.09       152.30 o                         
   3  -3   1        812.84        840.44        84.00 o                         
   4  -3   1       1523.09       1477.11       115.96 o                         
   5  -3   1        524.53        443.86        29.14 o                         
   6  -3   1         75.01         71.08         8.82 o                         
   7  -3   1        466.42        314.03        95.06 o                         
   8  -3   1        718.87        450.96        54.09 o                         
   9  -3   1        260.60        227.78        32.39 o                         
  -8  -2   1        433.99        452.30        40.40 o                         
  -7  -2   1         60.19         75.29         9.00 o                         
  -6  -2   1        473.21        564.18        25.23 o                         
  -5  -2   1       2273.22       2496.09        66.02 o                         
  -4  -2   1        561.50        539.78        36.42 o                         
  -3  -2   1         37.92         34.72         4.33 o                         
  -2  -2   1       9468.97       8702.45       280.31 o                         
  -1  -2   1        937.72        983.60        48.04 o                         
   0  -2   1       2602.44       2934.07       110.37 o                         
   1  -2   1       2565.61       2451.45       120.30 o                         
   2  -2   1        954.16        763.52        54.30 o                         
   3  -2   1          0.55          1.31         2.68 o                         
   4  -2   1          9.46          6.64         2.80 o                         
   5  -2   1        433.44        359.43        24.33 o                         
   6  -2   1        434.67        323.01        41.90 o                         
   7  -2   1         27.09         -2.69        15.03 o                         
   8  -2   1        163.76         64.42        21.75 o                         
   9  -2   1          1.66          3.06         3.87 o                         
  -9  -1   1        116.95        115.67        14.83 o                         
  -8  -1   1         80.50         77.09         9.73 o                         
  -7  -1   1         67.40         71.36         8.36 o                         
  -6  -1   1        425.48        413.40        25.07 o                         
  -5  -1   1       1161.08       1207.11        41.00 o                         
  -4  -1   1       1719.54       1788.62       175.52 o                         
  -3  -1   1         38.88         50.46         6.65 o                         
  -2  -1   1        528.44        590.75        33.94 o                         
  -1  -1   1       3655.47       3330.23        87.30 o                         
   0  -1   1        115.54         91.47         3.81 o                         
   1  -1   1       4780.34       4312.96       161.04 o                         
   2  -1   1         53.60         52.04         6.47 o                         
   3  -1   1       1457.11       1516.72        54.50 o                         
   4  -1   1       1260.17       1284.29        64.49 o                         
   5  -1   1        861.55        882.34        48.60 o                         
   6  -1   1        528.24        535.58        51.82 o                         
   7  -1   1        475.46        398.78        52.13 o                         
   8  -1   1         69.64         56.18        13.48 o                         
   9  -1   1        137.19        117.98        28.03 o                         
  -9   0   1         31.69         34.72         8.58 o                         
  -8   0   1         96.37         79.96         9.52 o                         
  -7   0   1         44.29         35.43         7.91 o                         
  -6   0   1        381.61        356.40        19.09 o                         
  -5   0   1          8.09          8.25         5.25 o                         
  -4   0   1         64.56         58.26         6.09 o                         
  -3   0   1       1623.31       1541.63        60.91 o                         
  -2   0   1       5066.40       5179.23       205.32 o                         
  -1   0   1        635.81        622.31        64.35 o                         
   0   0   1         30.78         27.05         1.71 o                         
   1   0   1        503.36        479.39        16.30 o                         
   2   0   1         28.28         36.96         2.56 o                         
   3   0   1        182.86        200.76        12.74 o                         
   4   0   1       7218.53       7675.53       354.89 o                         
   5   0   1       3821.91       4050.35       197.39 o                         
   6   0   1        130.30        131.22        13.60 o                         
   7   0   1         86.31         78.37        14.00 o                         
   8   0   1        385.70        343.53        33.32 o                         
   9   0   1          3.12          5.49         4.24 o                         
 -10   1   1        512.21        505.16        38.18 o                         
  -9   1   1         84.59         88.02         9.06 o                         
  -8   1   1       1025.64        820.55        62.98 o                         
  -7   1   1        557.44        455.06        30.07 o                         
  -6   1   1        239.39        195.29        15.96 o                         
  -5   1   1        425.18        431.27        23.88 o                         
  -4   1   1       2630.65       2682.17       105.94 o                         
  -3   1   1        967.12        999.61        33.26 o                         
  -2   1   1       5783.72       5733.57       191.02 o                         
  -1   1   1       3338.13       4390.94       289.83 o                         
   0   1   1        790.86        770.98        29.70 o                         
   1   1   1        345.36        299.01        13.26 o                         
   2   1   1        721.34        798.77        29.02 o                         
   3   1   1        708.29        668.48        30.92 o                         
   4   1   1         18.12         17.44         5.72 o                         
   5   1   1       1702.45       1861.67        60.38 o                         
   6   1   1        608.88        624.62        28.40 o                         
   7   1   1         81.04        104.15        16.53 o                         
   8   1   1         87.00         90.15        12.37 o                         
 -10   2   1          7.30         12.04         4.39 o                         
  -9   2   1          4.70          6.15         4.96 o                         
  -8   2   1        807.17        606.67        49.08 o                         
  -7   2   1        642.17        533.63        33.99 o                         
  -6   2   1        538.57        452.77        23.78 o                         
  -5   2   1         11.96          9.97         3.79 o                         
  -4   2   1       9187.85       7972.29       368.08 o                         
  -3   2   1        144.54        120.21        32.99 o                         
  -2   2   1       4518.41       4147.78       252.09 o                         
  -1   2   1        183.75        214.41        16.93 o                         
   0   2   1        517.23        558.27        27.73 o                         
   1   2   1        241.99        254.81        10.51 o                         
   2   2   1       3177.23       2903.19       139.49 o                         
   3   2   1       1048.35        984.66        51.59 o                         
   4   2   1       1266.91       1345.16        43.98 o                         
   5   2   1         24.18         26.88         4.54 o                         
   6   2   1         81.05         78.68         9.00 o                         
   7   2   1        327.60        381.78        41.23 o                         
   8   2   1        447.83        429.63        62.54 o                         
 -10   3   1         69.23         71.85         7.80 o                         
  -9   3   1          2.64          4.03         4.86 o                         
  -8   3   1         18.28         15.19         7.23 o                         
  -7   3   1         40.02         46.56         6.81 o                         
  -6   3   1        258.92        226.27        15.17 o                         
  -5   3   1        922.09        870.60        49.38 o                         
  -4   3   1        180.52        177.60        43.53 o                         
  -3   3   1        282.95        408.75        46.86 o                         
  -2   3   1       6404.24       5650.80       435.33 o                         
  -1   3   1       1016.83       1298.86        60.39 o                         
   0   3   1        216.86        230.13        11.81 o                         
   1   3   1         39.47         30.45         5.76 o                         
   2   3   1        127.36        107.73        10.50 o                         
   3   3   1       1634.80       1747.16        86.85 o                         
   4   3   1         23.40         32.96         4.56 o                         
   5   3   1        336.53        413.68        18.21 o                         
   6   3   1          5.72          8.18         3.99 o                         
   7   3   1        225.84        250.56        21.30 o                         
 -10   4   1         75.58         66.33         8.11 o                         
  -9   4   1        166.04        179.32        18.55 o                         
  -8   4   1         66.01         64.94        12.19 o                         
  -7   4   1         56.25         57.49         7.66 o                         
  -6   4   1         84.34         81.08         8.66 o                         
  -5   4   1       1778.58       2273.43       112.37 o                         
  -3   4   1         70.75        156.47        22.58 o                         
  -2   4   1          9.74         15.94         5.64 o                         
  -1   4   1         86.61         98.64         9.99 o                         
   0   4   1       4321.07       4750.83       182.68 o                         
   1   4   1        209.13        235.29        21.19 o                         
   2   4   1       1940.90       2159.39       149.92 o                         
   3   4   1        531.77        607.73        20.69 o                         
   4   4   1         89.82         95.78         8.29 o                         
   5   4   1        130.38        170.80        11.38 o                         
   6   4   1        211.94        287.67        24.12 o                         
   7   4   1          2.22         -1.39        10.54 o                         
 -10   5   1          5.71          6.35         2.84 o                         
  -9   5   1        198.67        191.15        18.70 o                         
  -8   5   1        337.70        404.41        35.29 o                         
  -7   5   1        452.52        565.65        47.43 o                         
  -6   5   1         26.74         31.83         6.02 o                         
  -5   5   1         68.98         55.25         9.37 o                         
  -4   5   1          6.12          8.07         5.62 o                         
  -3   5   1       3097.98       4206.71       244.00 o                         
  -2   5   1        133.57        171.98        23.30 o                         
  -1   5   1       1650.16       1489.86        85.14 o                         
   0   5   1       1507.69       1701.69        93.22 o                         
   1   5   1        802.90        807.85        60.76 o                         
   2   5   1        222.16        251.98        19.24 o                         
   3   5   1          8.00          6.20         4.41 o                         
   4   5   1         53.49         62.43         9.24 o                         
   5   5   1        478.99        622.56        33.65 o                         
   6   5   1        427.03        487.49        76.43 o                         
  -9   6   1        124.07        126.37        13.23 o                         
  -8   6   1         45.33         46.75         9.56 o                         
  -7   6   1        356.40        451.74        39.37 o                         
  -6   6   1        469.96        584.07        36.13 o                         
  -5   6   1         38.29         45.16         7.01 o                         
  -4   6   1        243.63        241.43        15.27 o                         
  -3   6   1         46.52         49.39         5.86 o                         
  -2   6   1        275.57        280.52        40.15 o                         
  -1   6   1       2704.59       2791.55        99.90 o                         
   0   6   1        403.08        399.45        40.97 o                         
   1   6   1        278.52        261.51        17.20 o                         
   2   6   1         57.24         55.76         8.13 o                         
   3   6   1        204.55        209.23        14.14 o                         
   4   6   1        211.28        243.22        17.69 o                         
   5   6   1          8.63         15.60        12.50 o                         
  -9   7   1        254.37        265.85        21.13 o                         
  -8   7   1         11.36         11.11         4.51 o                         
  -7   7   1        540.59        601.11        34.88 o                         
  -6   7   1         33.28         41.26         7.90 o                         
  -5   7   1       1590.19       2110.37        87.68 o                         
  -4   7   1        172.87        189.11        13.41 o                         
  -3   7   1       1467.65       1966.24        85.92 o                         
  -2   7   1         46.28         48.67         8.51 o                         
  -1   7   1        156.32        180.65        18.21 o                         
   0   7   1        537.16        595.62        56.21 o                         
   1   7   1          4.05         -3.10        10.49 o                         
   2   7   1         27.01         26.17         7.51 o                         
   3   7   1        500.50        367.00        39.32 o                         
   4   7   1         67.05         47.22        13.23 o                         
  -8   8   1          1.13          0.85         2.72 o                         
  -7   8   1         48.78         47.70         6.49 o                         
  -6   8   1         35.63         51.81         7.74 o                         
  -5   8   1         44.73         45.62         9.84 o                         
  -4   8   1         10.99         14.15         6.48 o                         
  -3   8   1        273.55        371.02        30.64 o                         
  -2   8   1          7.22         11.13         8.03 o                         
  -1   8   1         25.80         22.68         7.59 o                         
   0   8   1          3.02         13.23        10.13 o                         
   1   8   1         40.48          8.89         7.18 o                         
   2   8   1          4.62         -1.29         8.99 o                         
   3   8   1        332.95        161.65        22.42 o                         
  -7   9   1        108.20        133.49         9.56 o                         
  -6   9   1         89.59         93.25         8.55 o                         
  -5   9   1        100.93        112.15         9.20 o                         
  -4   9   1        446.16        679.16       153.02 o                         
  -3   9   1        647.26        845.99        89.27 o                         
  -2   9   1         18.45         24.28         6.92 o                         
  -1   9   1          4.90          6.49         4.37 o                         
   0   9   1         99.92         68.95         9.92 o                         
   1   9   1         91.43         78.48        14.05 o                         
  -5  10   1         38.04         49.78         8.75 o                         
  -4  10   1          4.44          1.54         1.88 o                         
  -3  10   1        169.89        213.14        15.50 o                         
  -2  10   1         73.89         72.71         6.98 o                         
   0 -10   2        266.59        308.81        18.85 o                         
   1 -10   2        268.20        295.97        24.44 o                         
   2 -10   2        263.36        274.28        23.04 o                         
   3 -10   2         34.87         31.75        11.16 o                         
   4 -10   2         80.95        123.99        21.65 o                         
   5 -10   2         35.87         31.45         4.88 o                         
  -2  -9   2        145.90         81.73        16.17 o                         
  -1  -9   2        387.39        353.73        29.86 o                         
   0  -9   2         81.92         70.26        11.26 o                         
   1  -9   2        681.21        703.76        61.37 o                         
   2  -9   2        291.86        304.97        18.90 o                         
   3  -9   2         41.18         39.44         7.71 o                         
   4  -9   2        369.99        543.53        69.95 o                         
   5  -9   2        497.53        492.57        28.73 o                         
   6  -9   2          0.00          1.26         3.14 o                         
   7  -9   2        143.68        158.80        16.80 o                         
  -3  -8   2         17.96          8.90         7.20 o                         
  -2  -8   2         66.38         69.49        18.19 o                         
  -1  -8   2        213.56        197.51        21.59 o                         
   0  -8   2         58.43         64.03        14.26 o                         
   1  -8   2        147.35        166.48        15.10 o                         
   2  -8   2         10.63          8.22         4.64 o                         
   3  -8   2         20.51         27.33         5.09 o                         
   4  -8   2        110.65        160.05        18.47 o                         
   5  -8   2        237.94        350.01        26.95 o                         
   6  -8   2        579.30        699.54        38.23 o                         
   7  -8   2         16.05         16.86         4.67 o                         
   8  -8   2         16.56         18.55         8.01 o                         
  -5  -7   2         11.88          5.53         9.20 o                         
  -4  -7   2         41.02         37.73         7.28 o                         
  -3  -7   2         47.12         48.71        10.19 o                         
  -2  -7   2       1167.95        852.95        69.33 o                         
  -1  -7   2        734.29        606.70        83.36 o                         
   0  -7   2          4.47          2.84         3.46 o                         
   1  -7   2        563.77        499.18        64.23 o                         
   2  -7   2        253.75        223.54        20.70 o                         
   3  -7   2         28.63         21.55         5.25 o                         
   4  -7   2       1498.29       2208.83       115.58 o                         
   5  -7   2        711.49        980.37        58.54 o                         
   6  -7   2        429.49        505.29        31.41 o                         
   7  -7   2         28.74         29.35         6.80 o                         
   8  -7   2        208.07        206.86        25.31 o                         
   9  -7   2          2.51          3.98         5.79 o                         
  -6  -6   2        277.18        277.12        33.99 o                         
  -5  -6   2         40.56         46.12         9.53 o                         
  -4  -6   2         50.42         68.79        11.88 o                         
  -3  -6   2        135.18        158.86        21.34 o                         
  -2  -6   2          7.61          5.75         5.28 o                         
  -1  -6   2         14.84         18.89         3.85 o                         
   0  -6   2        650.54        571.80        22.48 o                         
   1  -6   2          5.52          4.76         3.58 o                         
   2  -6   2        399.97        415.17        36.58 o                         
   3  -6   2        797.23        946.37        82.26 o                         
   4  -6   2         87.31        102.22        25.65 o                         
   5  -6   2       1150.24       1499.36        86.03 o                         
   6  -6   2         16.37         15.98         5.19 o                         
   7  -6   2        225.85        263.98        21.06 o                         
   8  -6   2        116.91        138.71        23.61 o                         
   9  -6   2        329.41        360.09        33.43 o                         
  -7  -5   2        178.01        186.24        26.66 o                         
  -6  -5   2        118.72        143.19        15.95 o                         
  -5  -5   2        125.23        142.34        14.12 o                         
  -4  -5   2       1559.28       1814.51        66.84 o                         
  -3  -5   2        117.55        124.76        11.52 o                         
  -2  -5   2        229.67        238.28        12.79 o                         
  -1  -5   2         25.60         26.04         5.19 o                         
   0  -5   2        512.52        555.89        55.59 o                         
   1  -5   2        154.53        109.27        22.37 o                         
   2  -5   2       2254.18       2025.58       143.52 o                         
   3  -5   2       1789.03       2205.97       246.48 o                         
   4  -5   2       1900.65       2918.73       153.86 o                         
   5  -5   2         39.30         32.19         5.07 o                         
   6  -5   2         43.85         58.08         7.24 o                         
   7  -5   2          6.51         10.37         6.19 o                         
   8  -5   2        269.30        274.17        36.89 o                         
   9  -5   2         21.83         22.11        11.57 o                         
  -7  -4   2         51.21         63.88        10.84 o                         
  -6  -4   2        703.89        885.53        42.19 o                         
  -5  -4   2        644.13        802.81        33.69 o                         
  -4  -4   2       1583.91       1750.76        71.40 o                         
  -3  -4   2        278.46        249.10        12.17 o                         
  -2  -4   2       2352.82       2371.91       160.23 o                         
  -1  -4   2       1045.99       1152.81        60.81 o                         
   0  -4   2        967.51       1058.72        83.69 o                         
   1  -4   2       1075.08       1101.31        85.24 o                         
   2  -4   2       2624.93       2659.48       270.87 o                         
   3  -4   2       2827.01       3748.05       614.50 o                         
   4  -4   2        235.09        259.85        46.81 o                         
   5  -4   2       4242.79       4791.28       294.37 o                         
   6  -4   2        316.46        340.01        22.47 o                         
   7  -4   2         35.94         20.41        17.15 o                         
   8  -4   2        164.81        149.30        30.22 o                         
   9  -4   2        251.90        248.44        31.05 o                         
  -8  -3   2          2.84          2.57         3.49 o                         
  -7  -3   2        141.92        178.67        14.18 o                         
  -6  -3   2         74.12         84.01         9.54 o                         
  -5  -3   2        217.25        245.41        12.63 o                         
  -4  -3   2       2957.29       3137.21       117.22 o                         
  -3  -3   2         10.24          8.25         4.10 o                         
  -2  -3   2         11.49         13.63         2.80 o                         
  -1  -3   2        372.25        474.99        21.67 o                         
   0  -3   2       4433.21       4370.14       218.30 o                         
   1  -3   2        616.43        537.53        61.12 o                         
   2  -3   2         62.76         49.77         5.86 o                         
   3  -3   2       4589.42       5296.79       375.02 o                         
   4  -3   2         19.85         25.05         5.08 o                         
   5  -3   2         22.03         21.37         5.04 o                         
   6  -3   2        895.98        709.71        39.70 o                         
   7  -3   2         79.32         38.13        20.46 o                         
   8  -3   2          8.87         16.58        15.76 o                         
   9  -3   2         10.76          7.80        13.07 o                         
  -9  -2   2        168.04        159.53        17.31 o                         
  -8  -2   2        507.12        558.77        33.66 o                         
  -7  -2   2       2067.26       2417.38        99.48 o                         
  -6  -2   2        520.52        579.53        24.20 o                         
  -5  -2   2        317.50        323.07        12.69 o                         
  -4  -2   2         11.79         10.78        10.75 o                         
  -3  -2   2       2569.94       2560.94       126.88 o                         
  -2  -2   2        365.46        387.96        16.21 o                         
  -1  -2   2       6457.15       6130.75       191.49 o                         
   0  -2   2       6285.01       6645.49       214.49 o                         
   1  -2   2         39.16         44.18         4.01 o                         
   2  -2   2        136.84        120.62         8.97 o                         
   3  -2   2        282.39        288.59        18.34 o                         
   4  -2   2         39.38         48.59        12.14 o                         
   5  -2   2       1582.66       1460.25        79.78 o                         
   6  -2   2        195.55        151.08        18.59 o                         
   7  -2   2         17.77          8.34         5.64 o                         
   8  -2   2        243.51         93.30        25.06 o                         
   9  -2   2        174.63        157.62        25.47 o                         
  -9  -1   2          7.52         13.57         4.19 o                         
  -8  -1   2        285.23        297.94        21.52 o                         
  -7  -1   2         24.09         20.31         5.06 o                         
  -6  -1   2         46.92         44.75         7.61 o                         
  -5  -1   2        501.54        500.47        26.14 o                         
  -4  -1   2        118.35        129.12        13.23 o                         
  -3  -1   2        888.23       1001.87        70.91 o                         
  -2  -1   2        216.30        179.65        10.20 o                         
  -1  -1   2       1065.40        914.21        19.96 o                         
   0  -1   2       3901.09       3704.77        98.51 o                         
   1  -1   2         74.54         85.24         4.49 o                         
   2  -1   2         49.81         39.88         3.54 o                         
   3  -1   2        430.11        375.64        20.66 o                         
   4  -1   2       3795.41       3736.18       250.82 o                         
   5  -1   2        510.66        515.18        47.32 o                         
   6  -1   2       1151.05       1033.06        57.23 o                         
   7  -1   2        236.68        166.11        17.46 o                         
   8  -1   2        452.45        168.57        32.91 o                         
   9  -1   2        290.38        214.71        30.02 o                         
  -9   0   2        429.29        386.40        39.63 o                         
  -8   0   2        209.35        171.99        14.59 o                         
  -7   0   2       1213.66       1085.27        79.92 o                         
  -6   0   2         76.51         75.08         8.12 o                         
  -5   0   2       3175.34       3340.32       167.16 o                         
  -4   0   2       2035.99       2219.17        88.46 o                         
  -3   0   2      12845.73      12365.05       399.47 o                         
  -2   0   2        352.66        315.29        16.85 o                         
  -1   0   2        853.69        752.19        47.96 o                         
   0   0   2        898.22        777.29        37.01 o                         
   1   0   2          9.36         14.33         1.38 o                         
   2   0   2       2160.31       2128.24        62.59 o                         
   3   0   2       5369.30       5167.49       197.51 o                         
   4   0   2        841.85        835.17        64.89 o                         
   5   0   2          7.72          6.77         3.26 o                         
   6   0   2          7.33         10.21         4.76 o                         
   7   0   2          4.50          3.38         4.31 o                         
   8   0   2         53.21         59.54        17.54 o                         
   9   0   2         20.03         27.54        12.04 o                         
 -10   1   2         60.36         62.43         6.26 o                         
  -9   1   2         44.83         44.65         6.68 o                         
  -8   1   2        145.14        117.17        16.12 o                         
  -7   1   2        520.19        426.60        38.23 o                         
  -6   1   2        217.15        182.64        15.07 o                         
  -5   1   2        499.74        492.26        27.00 o                         
  -4   1   2        382.26        358.60        19.79 o                         
  -3   1   2      12942.75      12382.10       404.67 o                         
  -2   1   2       1470.06       1674.71        67.02 o                         
  -1   1   2         80.58         52.90         7.49 o                         
   0   1   2       2309.03       2087.31       104.13 o                         
   1   1   2         21.67         16.97         2.21 o                         
   2   1   2         88.38         82.76         5.97 o                         
   3   1   2       2871.35       2641.00       104.65 o                         
   4   1   2       1183.51       1209.88        90.20 o                         
   5   1   2       1457.92       1573.16        57.84 o                         
   6   1   2         56.44         49.39         7.90 o                         
   7   1   2          2.46          3.17         4.06 o                         
   8   1   2          2.26          1.81         4.89 o                         
 -10   2   2         93.43         97.27         8.05 o                         
  -9   2   2        432.54        416.92        35.23 o                         
  -8   2   2          9.52          3.46         5.63 o                         
  -7   2   2        430.93        343.21        20.45 o                         
  -6   2   2         13.05         13.73         3.72 o                         
  -5   2   2         34.46         27.79         5.92 o                         
  -4   2   2       2359.74       2608.73       496.86 o                         
  -3   2   2       1506.00       1305.35        68.91 o                         
  -2   2   2        525.59        593.52        34.03 o                         
  -1   2   2        567.68        705.18       107.04 o                         
   0   2   2         16.07         13.76         2.68 o                         
   1   2   2       4617.67       5017.46       710.23 o                         
   2   2   2        309.20        369.42        27.11 o                         
   3   2   2        609.44        635.87        41.39 o                         
   4   2   2         30.21         33.84         4.14 o                         
   5   2   2         82.31         87.83        10.75 o                         
   6   2   2        330.92        403.93        26.96 o                         
   7   2   2        316.99        327.12        48.82 o                         
   8   2   2        100.33         65.40        19.68 o                         
 -10   3   2         22.51         23.73         4.68 o                         
  -9   3   2        175.82        175.55        18.86 o                         
  -8   3   2       1429.96       1373.60        98.78 o                         
  -7   3   2          9.57          7.97         3.78 o                         
  -6   3   2       1349.78       1263.86        77.32 o                         
  -5   3   2        217.06        223.44        24.95 o                         
  -4   3   2          5.71          4.80         3.86 o                         
  -3   3   2        683.14        538.01        57.04 o                         
  -2   3   2         47.52         63.65        10.90 o                         
  -1   3   2       1129.00       1235.22        78.17 o                         
   0   3   2       1956.72       2316.31        97.65 o                         
   1   3   2       2466.52       2628.47       118.56 o                         
   2   3   2        532.11        424.77        49.34 o                         
   3   3   2         20.40         24.08         3.29 o                         
   4   3   2       1048.79       1162.41        40.69 o                         
   5   3   2         22.54         19.73         4.83 o                         
   6   3   2         27.84         24.77         7.36 o                         
   7   3   2         38.69         45.05        10.85 o                         
 -10   4   2          1.54          4.13         3.51 o                         
  -9   4   2         16.67         19.94         6.72 o                         
  -8   4   2        108.99        117.22        16.33 o                         
  -7   4   2          6.26          8.34         3.87 o                         
  -6   4   2        293.74        306.71        18.95 o                         
  -5   4   2        421.36        497.54        31.51 o                         
  -4   4   2        401.11        541.95        47.85 o                         
  -3   4   2        565.93        522.35       150.42 o                         
  -2   4   2        453.37        352.47        30.62 o                         
  -1   4   2        441.77        382.49        22.21 o                         
   0   4   2       6255.72       7668.84       984.43 o                         
   1   4   2       4531.05       4831.47       335.34 o                         
   2   4   2         23.88         20.44         3.80 o                         
   3   4   2        333.83        352.27        15.49 o                         
   4   4   2       2191.59       2681.25        94.01 o                         
   5   4   2        298.01        382.50        23.87 o                         
   6   4   2        378.03        465.69        42.98 o                         
   7   4   2         77.63         67.06        11.06 o                         
 -10   5   2        116.15        112.62        10.90 o                         
  -9   5   2        123.67        109.01        13.23 o                         
  -8   5   2        547.81        679.30        94.65 o                         
  -7   5   2       1015.31       1199.70        88.34 o                         
  -6   5   2         16.95         15.04         4.82 o                         
  -5   5   2        652.77        792.14        45.52 o                         
  -4   5   2        423.78        523.93        39.14 o                         
  -3   5   2        316.86        463.52        70.57 o                         
  -2   5   2        158.48        198.23        25.70 o                         
  -1   5   2        228.95        225.20        20.30 o                         
   0   5   2         42.16         31.17         8.78 o                         
   1   5   2         17.11         19.90         4.51 o                         
   2   5   2         14.83         10.81         5.73 o                         
   3   5   2          8.22          7.33         4.56 o                         
   4   5   2         33.51         36.04         7.59 o                         
   5   5   2       1067.91       1403.78        62.58 o                         
   6   5   2         31.03         31.62         8.78 o                         
  -9   6   2         26.22         36.11         6.92 o                         
  -8   6   2        954.99       1201.85       188.52 o                         
  -7   6   2        170.12        188.15        21.28 o                         
  -6   6   2         15.44         23.76         7.23 o                         
  -5   6   2        111.21        111.20        11.14 o                         
  -4   6   2       1787.47       2081.66        87.64 o                         
  -3   6   2        556.29        685.46        41.91 o                         
  -2   6   2       4028.25       4504.04       165.27 o                         
  -1   6   2        207.62        219.34        20.12 o                         
   0   6   2        780.98        648.98        58.12 o                         
   1   6   2        117.21        107.92        10.41 o                         
   2   6   2          3.94          9.16         5.52 o                         
   3   6   2        372.15        393.56        23.78 o                         
   4   6   2        504.71        589.96        29.37 o                         
   5   6   2         49.22         49.49        14.26 o                         
  -9   7   2        489.13        478.50        34.77 o                         
  -8   7   2          7.31          8.49         4.58 o                         
  -7   7   2         48.04         76.32        14.18 o                         
  -6   7   2         95.36        134.69        13.38 o                         
  -5   7   2         52.97         58.24         9.95 o                         
  -4   7   2         56.91         74.19        11.32 o                         
  -3   7   2         84.06        110.62        14.07 o                         
  -2   7   2         12.91         22.55         7.25 o                         
  -1   7   2         40.53         25.78        10.80 o                         
   0   7   2         38.94         48.41        14.31 o                         
   1   7   2        286.45        237.21        38.72 o                         
   2   7   2         27.39         18.52         6.90 o                         
   3   7   2        105.63         98.98        16.95 o                         
   4   7   2        111.72         61.55        12.14 o                         
  -8   8   2        662.19        776.06        95.24 o                         
  -7   8   2        129.89        147.41        11.67 o                         
  -6   8   2        248.51        260.95        18.36 o                         
  -5   8   2        258.55        317.43        18.15 o                         
  -4   8   2        391.44        577.71        37.50 o                         
  -3   8   2        246.49        269.47        30.95 o                         
  -2   8   2         78.41        114.23        19.89 o                         
  -1   8   2        415.31        417.38        36.42 o                         
   0   8   2         25.72         11.31         9.92 o                         
   1   8   2        392.53        152.77        16.57 o                         
   2   8   2        174.75         58.48         9.96 o                         
  -7   9   2        488.60        525.44        37.79 o                         
  -6   9   2         14.49         16.09         4.38 o                         
  -5   9   2        351.50        453.35        50.76 o                         
  -4   9   2        343.65        384.37        31.67 o                         
  -3   9   2        505.95        661.28        50.16 o                         
  -2   9   2          3.95          6.77         4.44 o                         
  -1   9   2        267.39        280.89        29.81 o                         
   0   9   2         23.61         16.57         6.28 o                         
   1   9   2        493.11        437.79        37.56 o                         
  -5  10   2        164.11        153.13        12.86 o                         
  -4  10   2         57.51         54.30         6.82 o                         
  -3  10   2          0.24          0.16         2.25 o                         
  -2  10   2         19.48         18.44         6.41 o                         
   0 -10   3        549.64        631.69        33.92 o                         
   1 -10   3        197.51        207.42        18.70 o                         
   2 -10   3         46.28         63.54         8.68 o                         
   3 -10   3          7.04          8.11         4.47 o                         
   4 -10   3          4.24          3.39         2.46 o                         
   5 -10   3        143.78        118.38         8.23 o                         
  -2  -9   3         21.13         19.63        10.59 o                         
  -1  -9   3        143.86        148.89        16.43 o                         
   0  -9   3        243.01        276.23        19.51 o                         
   1  -9   3         32.74         39.20         6.97 o                         
   2  -9   3        147.73        168.02        12.96 o                         
   3  -9   3         37.41         40.26        10.56 o                         
   4  -9   3          4.80         54.04        21.18 o                         
   5  -9   3        112.72         87.29         8.24 o                         
   6  -9   3         19.81         22.55         4.99 o                         
   7  -9   3          9.23         15.45         7.49 o                         
  -4  -8   3         98.75         49.34        14.26 o                         
  -3  -8   3        648.92        411.08        44.17 o                         
  -2  -8   3         84.35         61.63        11.06 o                         
  -1  -8   3        328.89        279.96        27.69 o                         
   0  -8   3       1200.14       1232.70        89.09 o                         
   1  -8   3         38.89         28.42         6.70 o                         
   2  -8   3        308.72        325.88        17.71 o                         
   3  -8   3       1428.66       1852.63       129.04 o                         
   4  -8   3        800.44       1136.66        54.44 o                         
   5  -8   3        321.19        365.14        26.20 o                         
   6  -8   3        296.14        318.92        23.50 o                         
   7  -8   3         36.79         38.64         6.72 o                         
   8  -8   3        149.67        155.92        17.72 o                         
  -5  -7   3         69.00         53.93        15.16 o                         
  -4  -7   3          3.44          4.05         5.01 o                         
  -3  -7   3        607.25        520.98        77.83 o                         
  -2  -7   3        243.26        211.71        24.69 o                         
  -1  -7   3          3.40          3.38         3.88 o                         
   0  -7   3        714.37        613.67        34.64 o                         
   1  -7   3          7.77          6.19         3.20 o                         
   2  -7   3        620.11        589.21        47.32 o                         
   3  -7   3        301.02        304.48        26.68 o                         
   4  -7   3        437.47        631.70        42.20 o                         
   5  -7   3         25.04         29.01         6.32 o                         
   6  -7   3         34.77         42.33         6.87 o                         
   7  -7   3         14.72         17.20         6.05 o                         
   8  -7   3          2.70          6.97         8.99 o                         
  -6  -6   3        148.63        167.69        16.17 o                         
  -5  -6   3          8.33         15.54         6.20 o                         
  -4  -6   3        537.25        664.37        35.71 o                         
  -3  -6   3       1249.87       1287.06        71.85 o                         
  -2  -6   3        159.82        146.19        11.06 o                         
  -1  -6   3         47.53         43.45         4.41 o                         
   0  -6   3        185.24        160.96         8.65 o                         
   1  -6   3         43.83         46.09         6.66 o                         
   2  -6   3         21.69         17.37         4.09 o                         
   3  -6   3         50.60         78.43        21.45 o                         
   4  -6   3        173.03        198.31        18.49 o                         
   5  -6   3        283.36        368.02        18.97 o                         
   6  -6   3         40.30         49.55        11.91 o                         
   7  -6   3         43.68         43.88         8.67 o                         
   8  -6   3        234.19        278.25        32.96 o                         
   9  -6   3         21.36         18.60         8.58 o                         
  -7  -5   3        128.34        149.39        14.70 o                         
  -6  -5   3         21.04         31.88         8.83 o                         
  -5  -5   3         44.83         49.54         9.12 o                         
  -4  -5   3        298.41        335.82        22.18 o                         
  -3  -5   3        273.60        284.23        16.71 o                         
  -2  -5   3         82.58         91.46         6.26 o                         
  -1  -5   3         29.28         25.45         4.63 o                         
   0  -5   3       1486.52       1626.01        87.90 o                         
   1  -5   3       7247.91       6934.18      1320.52 o                         
   2  -5   3        730.71        707.71       293.44 o                         
   3  -5   3         19.41         19.75         8.02 o                         
   4  -5   3         32.50         40.18         7.32 o                         
   5  -5   3         59.90         68.46        10.36 o                         
   6  -5   3        815.59        916.22       106.63 o                         
   7  -5   3        324.30        334.45        46.55 o                         
   8  -5   3         17.13         21.59        15.09 o                         
   9  -5   3        281.19        302.43        31.10 o                         
  -7  -4   3         36.09         45.75         9.73 o                         
  -6  -4   3        566.20        735.27        36.50 o                         
  -5  -4   3        613.67        716.47        30.94 o                         
  -4  -4   3         55.44         68.75         7.30 o                         
  -3  -4   3          2.21          2.21         2.74 o                         
  -2  -4   3         71.91         74.47         7.43 o                         
  -1  -4   3        268.43        320.15        18.59 o                         
   0  -4   3       2657.54       2678.28       131.66 o                         
   1  -4   3       4879.79       4762.48       410.90 o                         
   2  -4   3       1315.96       1336.59        67.09 o                         
   3  -4   3        216.68        310.75        52.59 o                         
   4  -4   3        355.55        389.36        34.42 o                         
   5  -4   3        197.37        196.49        14.52 o                         
   6  -4   3          2.79          5.48         5.25 o                         
   7  -4   3        907.35        853.06        63.54 o                         
   8  -4   3        162.31        162.38        15.67 o                         
   9  -4   3       1218.10       1219.75        93.41 o                         
  -8  -3   3        153.16        165.29        14.08 o                         
  -7  -3   3         29.54         37.72         6.97 o                         
  -6  -3   3        220.12        289.19        18.40 o                         
  -5  -3   3       2188.25       2486.17        86.32 o                         
  -4  -3   3        361.70        405.14        19.14 o                         
  -3  -3   3        151.49        145.09        38.49 o                         
  -2  -3   3        891.41        813.13        30.62 o                         
  -1  -3   3        801.13        831.68        27.44 o                         
   0  -3   3      11969.17      11522.69       429.27 o                         
   1  -3   3        861.88        839.97        45.61 o                         
   2  -3   3       1048.38        840.88        68.45 o                         
   4  -3   3       1222.76       1322.16       202.18 o                         
   5  -3   3        876.78        830.08       153.99 o                         
   6  -3   3          6.21          3.44         5.53 o                         
   7  -3   3        316.96        158.09        33.48 o                         
   8  -3   3          5.94          1.80         4.73 o                         
   9  -3   3         37.43         16.43        13.12 o                         
  -9  -2   3         42.89         43.67         6.04 o                         
  -8  -2   3        120.85        140.66        13.42 o                         
  -7  -2   3        550.34        616.89        35.20 o                         
  -6  -2   3        562.83        589.04        24.50 o                         
  -5  -2   3         11.24         12.33         2.64 o                         
  -4  -2   3       1581.65       1426.02        79.54 o                         
  -3  -2   3        215.78        193.34        21.26 o                         
  -2  -2   3       4846.84       4764.79       170.72 o                         
  -1  -2   3        356.65        351.25        12.32 o                         
   0  -2   3         43.64         38.04         3.18 o                         
   1  -2   3         68.47         67.73         7.39 o                         
   2  -2   3        428.93        470.64        39.11 o                         
   3  -2   3       1076.28       1096.04        49.45 o                         
   4  -2   3        958.34        921.93        52.64 o                         
   5  -2   3       2721.73       2359.22       143.32 o                         
   6  -2   3        146.93        105.20        15.64 o                         
   7  -2   3        585.27        405.75       102.65 o                         
   8  -2   3        250.48        211.22        48.38 o                         
   9  -2   3          8.55          7.28        12.50 o                         
  -9  -1   3        389.65        345.13        22.17 o                         
  -8  -1   3        783.19        833.09        46.38 o                         
  -7  -1   3         50.43         51.06         9.91 o                         
  -6  -1   3        170.29        155.12        13.77 o                         
  -5  -1   3       1111.47       1160.33        41.60 o                         
  -4  -1   3        140.42         94.13        26.19 o                         
  -3  -1   3        136.50        121.01        13.89 o                         
  -2  -1   3        629.49        604.47        49.54 o                         
  -1  -1   3        522.92        565.78        17.85 o                         
   0  -1   3       2927.68       2657.21        78.53 o                         
   1  -1   3      13487.75      12693.06       405.13 o                         
   2  -1   3        714.56        692.34        29.45 o                         
   3  -1   3       1475.31       1534.57        79.90 o                         
   4  -1   3        352.50        322.27        31.41 o                         
   5  -1   3          4.52          8.16         6.56 o                         
   6  -1   3          1.90          2.64         3.86 o                         
   7  -1   3          7.91          8.51         8.01 o                         
   8  -1   3        209.50        140.83        48.38 o                         
   9  -1   3        202.74        179.17        25.57 o                         
  -9   0   3        377.94        313.26        20.99 o                         
  -8   0   3        164.52        147.72        13.24 o                         
  -7   0   3       1230.55       1222.90        88.86 o                         
  -6   0   3        477.63        415.22        21.68 o                         
  -5   0   3       1263.00       1263.71       117.58 o                         
  -4   0   3       4235.91       4305.62       165.78 o                         
  -3   0   3       4331.08       4418.81       148.37 o                         
  -2   0   3       2539.74       2722.96       172.56 o                         
  -1   0   3       3175.22       2989.38       193.28 o                         
   0   0   3         23.23         17.23         2.74 o                         
   1   0   3      59863.76      51211.11      2327.33 o                         
   2   0   3        603.14        562.65        21.76 o                         
   3   0   3        103.67        114.42         9.40 o                         
   4   0   3       1859.72       1882.53       134.01 o                         
   5   0   3        325.72        340.04        23.74 o                         
   6   0   3        710.28        651.31        53.37 o                         
   7   0   3        222.95        203.76        23.56 o                         
   8   0   3        111.44         98.03        24.15 o                         
 -10   1   3        177.61        210.44        13.81 o                         
  -9   1   3          5.11          3.92         3.50 o                         
  -8   1   3        241.53        177.56        20.46 o                         
  -7   1   3        185.21        149.10        41.23 o                         
  -6   1   3         51.19         47.51         5.65 o                         
  -5   1   3         34.78         34.55         5.88 o                         
  -4   1   3       2940.89       2665.50       193.55 o                         
  -3   1   3       2875.60       2794.75        96.70 o                         
  -2   1   3        968.21       1262.44        58.58 o                         
  -1   1   3       1960.97       1933.79       139.85 o                         
   0   1   3      10778.38       9766.18       445.66 o                         
   1   1   3       3266.77       2872.69       189.24 o                         
   2   1   3       7968.09       7634.77       285.53 o                         
   3   1   3          1.41         -1.89         4.84 o                         
   4   1   3         91.41         96.37         8.58 o                         
   5   1   3         74.52         71.87         8.98 o                         
   6   1   3        193.15        194.35        23.04 o                         
   7   1   3         20.42         18.50         8.47 o                         
   8   1   3        689.33        567.96       158.11 o                         
 -10   2   3        314.46        320.17        18.62 o                         
  -9   2   3        203.54        228.09        22.78 o                         
  -8   2   3         86.33         71.35        12.45 o                         
  -7   2   3       2211.99       1702.36        76.35 o                         
  -6   2   3         49.56         40.88         5.29 o                         
  -5   2   3       8098.79       7018.69       528.79 o                         
  -4   2   3       2034.19       2191.24       297.78 o                         
  -3   2   3         99.87         92.14        10.25 o                         
  -2   2   3       1103.70       1502.91       113.71 o                         
  -1   2   3       1175.60       1142.98       101.65 o                         
   0   2   3        187.21        174.98        16.64 o                         
   1   2   3       1843.03       1873.82       322.12 o                         
   2   2   3         24.11         29.19         9.45 o                         
   3   2   3        618.68        644.97        43.49 o                         
   4   2   3        188.01        196.16        13.93 o                         
   5   2   3        119.08        126.90        21.62 o                         
   6   2   3        149.02        185.78        22.94 o                         
   7   2   3        150.08        148.79        19.22 o                         
   8   2   3          5.10         -7.13        13.28 o                         
 -10   3   3         33.89         40.76         6.82 o                         
  -9   3   3        432.38        420.95        35.23 o                         
  -8   3   3        236.72        218.91        19.02 o                         
  -7   3   3        577.49        541.59        32.70 o                         
  -6   3   3         18.68         11.01         3.83 o                         
  -5   3   3         55.22         57.34        16.95 o                         
  -4   3   3        286.71        253.07        21.42 o                         
  -3   3   3        158.11        126.58        20.17 o                         
  -2   3   3          7.48          5.58         3.55 o                         
  -1   3   3       2174.02       2285.08       159.02 o                         
   0   3   3       1290.59       1407.56        74.50 o                         
   1   3   3         24.46         28.47         6.98 o                         
   2   3   3        153.77        140.66        17.70 o                         
   3   3   3        427.76        463.60        16.20 o                         
   4   3   3         68.96         75.67         7.33 o                         
   5   3   3        625.32        724.80        41.14 o                         
   6   3   3        286.67        415.83        32.44 o                         
   7   3   3         72.83         79.25        13.38 o                         
 -10   4   3         29.40         29.65         5.63 o                         
  -9   4   3         85.07         82.50        11.73 o                         
  -8   4   3       1526.11       1881.06       210.37 o                         
  -7   4   3       1378.45       1549.99        81.96 o                         
  -6   4   3       1200.58       1305.83        57.06 o                         
  -5   4   3          1.71          4.29         3.66 o                         
  -4   4   3        155.53        188.33        29.39 o                         
  -3   4   3        189.87        134.53        26.92 o                         
  -2   4   3        330.23        272.26        23.26 o                         
  -1   4   3       2504.43       2908.06       305.53 o                         
   0   4   3         52.26         67.07        11.47 o                         
   1   4   3        197.94        203.96        20.21 o                         
   2   4   3         45.25         43.67         6.55 o                         
   3   4   3         42.34         51.50         6.67 o                         
   4   4   3          0.80          1.87         4.69 o                         
   5   4   3        512.86        715.56        44.33 o                         
   6   4   3         26.53         50.47        11.62 o                         
 -10   5   3        274.84        265.65        20.87 o                         
  -9   5   3          6.91          9.58         4.11 o                         
  -8   5   3          7.55          6.14         6.87 o                         
  -7   5   3       1710.74       2179.84       151.01 o                         
  -6   5   3        529.15        626.75        36.94 o                         
  -5   5   3         86.91         90.98         8.45 o                         
  -4   5   3       1249.35       1227.98        57.59 o                         
  -3   5   3       1093.93        910.25        66.72 o                         
  -2   5   3        327.46        275.40        32.11 o                         
  -1   5   3        612.21        485.73        27.50 o                         
   0   5   3        910.28        931.93       110.87 o                         
   1   5   3        493.29        527.29        38.44 o                         
   2   5   3        296.82        346.38        20.38 o                         
   3   5   3        239.55        316.98        20.36 o                         
   4   5   3        115.62        140.10        13.01 o                         
   5   5   3        115.07        140.47        15.01 o                         
  -9   6   3          5.95          2.34         3.38 o                         
  -8   6   3          3.99         10.38         4.66 o                         
  -7   6   3         83.06         85.50        13.43 o                         
  -6   6   3        127.26        150.06        19.84 o                         
  -5   6   3         31.84         35.40         5.96 o                         
  -4   6   3       1303.92       1388.46        62.01 o                         
  -3   6   3       2262.07       2764.33       129.77 o                         
  -2   6   3         53.96         58.57        11.19 o                         
  -1   6   3         65.78         63.58         8.95 o                         
   0   6   3        558.68        568.18        77.03 o                         
   1   6   3        131.20        123.33        20.74 o                         
   2   6   3       1407.18       1528.22        65.52 o                         
   3   6   3        496.47        592.12        31.13 o                         
   4   6   3         11.37         10.00         4.50 o                         
  -9   7   3         73.07         81.44        12.66 o                         
  -8   7   3        173.71        202.66        15.11 o                         
  -7   7   3         13.34         11.15         4.60 o                         
  -6   7   3         65.09         71.89         9.65 o                         
  -5   7   3        131.43        173.85        17.36 o                         
  -4   7   3        773.07        869.84        90.36 o                         
  -3   7   3         10.84          5.79         8.27 o                         
  -2   7   3         41.08         38.48         8.28 o                         
  -1   7   3        336.17        331.52        36.32 o                         
   0   7   3         71.29         69.97        17.33 o                         
   1   7   3        126.06        107.53        14.14 o                         
   2   7   3         45.15         21.33         8.05 o                         
   3   7   3         59.89         32.48         8.22 o                         
  -8   8   3         61.42         70.36         6.27 o                         
  -7   8   3          6.20          3.25         2.93 o                         
  -6   8   3        139.31        142.59        19.43 o                         
  -5   8   3         37.64         52.78        11.70 o                         
  -4   8   3        826.80       1025.76        79.97 o                         
  -3   8   3         85.11         86.28        16.17 o                         
  -2   8   3        162.50        201.28        26.04 o                         
  -1   8   3        120.66         48.41        13.69 o                         
   0   8   3        727.64        268.66        22.18 o                         
   1   8   3         16.58          7.14         5.00 o                         
   2   8   3         45.82         37.85         9.87 o                         
  -7   9   3         79.30        121.18         9.35 o                         
  -6   9   3         23.74         26.59        13.82 o                         
  -5   9   3          2.01          8.05         5.08 o                         
  -4   9   3        230.88        416.40        46.65 o                         
  -3   9   3         50.01         50.99         8.52 o                         
  -2   9   3         21.24         27.89         5.32 o                         
  -1   9   3         96.22         74.87         9.77 o                         
   0   9   3        141.62        135.72        10.19 o                         
   0 -10   4         24.05         34.99         5.31 o                         
   1 -10   4         39.37         48.41         7.59 o                         
   2 -10   4         45.73         45.10         7.13 o                         
   3 -10   4        138.75        173.07        25.68 o                         
   4 -10   4         69.23         61.16         5.77 o                         
   5 -10   4        701.17        581.82        41.07 o                         
  -2  -9   4       1148.97        863.07       206.93 o                         
  -1  -9   4         12.38          6.10         5.22 o                         
   0  -9   4         43.43         42.63         6.85 o                         
   1  -9   4         59.21         52.60         7.61 o                         
   2  -9   4          5.53          5.64         4.10 o                         
   3  -9   4        234.07        236.19        21.41 o                         
   4  -9   4         97.92        149.10        28.41 o                         
   5  -9   4         51.81         35.80         7.70 o                         
   6  -9   4          5.50          0.87         3.00 o                         
  -4  -8   4         25.31         -2.63        11.68 o                         
  -3  -8   4         23.65         19.63        12.97 o                         
  -2  -8   4        162.98        173.38        19.84 o                         
  -1  -8   4        998.40        909.62        69.49 o                         
   0  -8   4         50.48         58.18         9.17 o                         
   1  -8   4        354.00        362.32        20.15 o                         
   2  -8   4        447.41        426.27        21.00 o                         
   3  -8   4        360.54        419.61        47.93 o                         
   4  -8   4       1223.64       1853.84       161.34 o                         
   5  -8   4        171.89        168.81        30.69 o                         
   6  -8   4        281.12        291.56        65.20 o                         
   7  -8   4        225.22        234.65        43.58 o                         
  -5  -7   4        253.09        196.01        22.58 o                         
  -4  -7   4        609.40        640.72        91.37 o                         
  -3  -7   4        730.56        677.06        43.14 o                         
  -2  -7   4         27.38         28.11        11.16 o                         
  -1  -7   4        144.01        106.43         9.49 o                         
   0  -7   4        132.95        146.22         9.71 o                         
   1  -7   4       2447.07       2306.55       225.41 o                         
   2  -7   4        106.13         95.26         9.32 o                         
   3  -7   4        291.82        324.31        41.21 o                         
   4  -7   4         87.75         87.11        12.02 o                         
   5  -7   4          5.49         10.23         6.83 o                         
   6  -7   4        128.34        132.27        38.46 o                         
   7  -7   4         74.70         79.32         9.73 o                         
   8  -7   4        215.56        220.75        24.33 o                         
  -6  -6   4         34.56         22.16         8.58 o                         
  -5  -6   4        383.52        459.44        32.78 o                         
  -4  -6   4       1080.35       1366.05        64.59 o                         
  -3  -6   4        929.24        850.08        36.28 o                         
  -2  -6   4        178.85        171.45        12.06 o                         
  -1  -6   4         97.45        108.93         6.87 o                         
   0  -6   4         21.09         17.25         2.95 o                         
   1  -6   4       1373.71       1359.06        41.39 o                         
   2  -6   4       2078.72       1921.92       178.00 o                         
   3  -6   4        197.80        294.88        35.70 o                         
   4  -6   4        657.23        765.78        43.44 o                         
   5  -6   4         42.16         49.36         8.08 o                         
   6  -6   4          2.96          6.43         6.81 o                         
   7  -6   4        109.36        108.33        12.49 o                         
   8  -6   4        171.01        173.59        24.28 o                         
  -7  -5   4        126.94        146.46        18.81 o                         
  -6  -5   4          0.60          2.21         5.93 o                         
  -5  -5   4        225.26        299.11        18.75 o                         
  -4  -5   4        450.74        472.36        27.54 o                         
  -3  -5   4         24.03         24.32         4.03 o                         
  -2  -5   4       3270.60       3175.66        81.39 o                         
  -1  -5   4        128.25        112.77         5.59 o                         
   0  -5   4        166.01        171.72        14.03 o                         
   1  -5   4        225.77        230.93        63.00 o                         
   2  -5   4         25.16         22.11         9.35 o                         
   3  -5   4         82.11         97.04        10.56 o                         
   4  -5   4          5.95          4.48         5.17 o                         
   5  -5   4       1532.83       1977.42        96.80 o                         
   6  -5   4        881.83       1034.71        96.79 o                         
   7  -5   4          6.26          5.48         5.98 o                         
   8  -5   4         42.01         63.65        18.19 o                         
   9  -5   4        110.62        113.86        16.43 o                         
  -8  -4   4        894.34        992.85        73.52 o                         
  -7  -4   4        496.49        611.15        55.59 o                         
  -6  -4   4         42.94         37.26         9.21 o                         
  -5  -4   4        183.70        203.62        14.59 o                         
  -4  -4   4       1064.57       1178.80        45.45 o                         
  -3  -4   4         30.97         36.00         4.16 o                         
  -2  -4   4       2706.74       2726.66       108.47 o                         
  -1  -4   4       5256.80       5501.38       211.54 o                         
   0  -4   4        620.61        571.40        28.39 o                         
   1  -4   4        967.23        983.94        51.48 o                         
   2  -4   4        558.61        575.36        35.73 o                         
   3  -4   4        405.29        390.21        40.35 o                         
   4  -4   4         60.98         53.31         7.20 o                         
   5  -4   4        576.34        671.35        34.91 o                         
   6  -4   4        563.89        500.68        30.13 o                         
   7  -4   4        107.76         91.29        27.95 o                         
   8  -4   4         17.39         21.57         7.90 o                         
   9  -4   4          9.10          7.80         8.99 o                         
  -8  -3   4          7.67          8.73         5.99 o                         
  -7  -3   4        935.16       1139.93        68.30 o                         
  -6  -3   4        100.57        131.94        19.19 o                         
  -5  -3   4       1458.14       1620.19        52.25 o                         
  -4  -3   4          8.52          9.22         2.63 o                         
  -3  -3   4       3773.43       3552.21       236.82 o                         
  -2  -3   4        224.78        258.10        11.32 o                         
  -1  -3   4       5100.55       5192.80       170.34 o                         
   0  -3   4       3488.60       3484.49       103.88 o                         
   1  -3   4        232.02        259.10        12.53 o                         
   2  -3   4        571.85        612.04        51.15 o                         
   3  -3   4       1001.08        972.18        77.29 o                         
   4  -3   4         11.72          8.84         5.49 o                         
   5  -3   4       1780.56       1342.87       170.63 o                         
   6  -3   4          6.51          1.11         6.18 o                         
   7  -3   4        303.44        204.27        37.35 o                         
   8  -3   4        217.80        191.05        17.55 o                         
   9  -3   4        199.31        201.19        14.67 o                         
  -9  -2   4          3.09          3.67         4.39 o                         
  -8  -2   4        207.77        258.69        19.30 o                         
  -7  -2   4        923.65        980.04       108.34 o                         
  -6  -2   4         77.68         92.92         9.40 o                         
  -5  -2   4        218.94        257.07        13.36 o                         
  -4  -2   4       2300.70       2022.68       355.05 o                         
  -3  -2   4        291.61        279.16        18.04 o                         
  -2  -2   4        118.74        118.21         7.76 o                         
  -1  -2   4       2841.31       2975.97        80.46 o                         
   0  -2   4       1003.63        928.29        38.57 o                         
   1  -2   4        717.16        777.70        41.35 o                         
   2  -2   4        136.27        133.08        16.69 o                         
   3  -2   4       1313.13       1275.24        95.01 o                         
   4  -2   4        457.93        448.90        44.12 o                         
   5  -2   4        168.68        135.30        12.54 o                         
   6  -2   4          6.99          2.89        16.27 o                         
   7  -2   4         18.59         17.54         7.08 o                         
   8  -2   4          9.72         17.69         6.60 o                         
   9  -2   4        219.98        217.70        24.05 o                         
  -9  -1   4        101.59        106.49        10.20 o                         
  -8  -1   4         75.23         58.21        12.97 o                         
  -7  -1   4         12.91         13.55         4.63 o                         
  -6  -1   4        251.93        266.15        16.55 o                         
  -5  -1   4          6.36          2.92         2.90 o                         
  -4  -1   4       4915.18       4720.53       631.52 o                         
  -3  -1   4       4829.15       3603.57       680.08 o                         
  -2  -1   4        491.85        391.21        29.03 o                         
  -1  -1   4       2589.74       2728.33        91.47 o                         
   0  -1   4        233.88        173.54        10.06 o                         
   1  -1   4       1822.59       1755.78        87.54 o                         
   2  -1   4       1355.64       1176.52        59.44 o                         
   3  -1   4       1313.88       1308.91        66.55 o                         
   4  -1   4        232.00        217.34        24.80 o                         
   5  -1   4         52.44         61.63        14.83 o                         
   6  -1   4          9.75          5.83         7.78 o                         
   7  -1   4        203.07        135.72        36.01 o                         
   8  -1   4         11.57          8.55         5.59 o                         
  -9   0   4          5.99          4.45         3.60 o                         
  -8   0   4         43.92         50.27        10.95 o                         
  -7   0   4        266.94        233.51        21.05 o                         
  -6   0   4        137.75        129.13         9.73 o                         
  -5   0   4        543.25        581.00        72.28 o                         
  -4   0   4       1747.69       2025.01       144.29 o                         
  -3   0   4         15.82         13.84         3.03 o                         
  -2   0   4       1843.99       1950.12        92.02 o                         
  -1   0   4         47.29         43.99         3.88 o                         
   0   0   4        257.15        249.70        15.09 o                         
   1   0   4       2630.81       2420.10       114.25 o                         
   2   0   4        149.89        139.33        16.79 o                         
   3   0   4        880.24        804.56        46.89 o                         
   4   0   4        303.13        301.22        20.29 o                         
   5   0   4       1447.99       1438.23       103.01 o                         
   6   0   4        315.62        284.30        29.40 o                         
   7   0   4        204.24        160.14        17.57 o                         
   8   0   4          1.10          2.20         3.85 o                         
 -10   1   4         44.75         51.71         5.68 o                         
  -9   1   4        811.41        654.54        36.23 o                         
  -8   1   4        166.38        105.35        47.48 o                         
  -7   1   4        193.67        147.66        38.08 o                         
  -6   1   4        964.29        902.53        41.15 o                         
  -5   1   4          9.85         13.23         5.48 o                         
  -4   1   4       1320.73       1433.67        96.66 o                         
  -3   1   4        213.12        200.58        13.40 o                         
  -2   1   4         36.58         28.00         9.35 o                         
  -1   1   4          6.62          5.32         3.23 o                         
   0   1   4       9267.89       8302.95       380.67 o                         
   1   1   4       4240.37       3894.78       256.50 o                         
   2   1   4        246.57        230.50        17.44 o                         
   3   1   4        426.28        481.00        34.19 o                         
   4   1   4          6.66         13.10         3.99 o                         
   5   1   4         67.34         71.38        11.37 o                         
   6   1   4        601.37        657.09        54.81 o                         
   7   1   4         11.98          3.51         5.59 o                         
   8   1   4          6.72          5.21         3.84 o                         
 -10   2   4        246.59        252.25        15.38 o                         
  -9   2   4        152.67        159.53        17.98 o                         
  -8   2   4        989.57        738.44       146.85 o                         
  -7   2   4       1369.27        868.98       335.39 o                         
  -6   2   4       2410.11       2159.18        97.39 o                         
  -5   2   4        113.27        139.51        45.18 o                         
  -4   2   4        656.04        587.54        32.57 o                         
  -3   2   4       5350.32       5668.45       390.10 o                         
  -2   2   4       1075.28        952.09        75.01 o                         
  -1   2   4       4444.44       4546.30       477.49 o                         
   0   2   4       3739.14       3220.48       214.40 o                         
   1   2   4       2354.18       2160.88       156.95 o                         
   2   2   4        423.69        456.70        34.71 o                         
   3   2   4        166.53        183.97        13.97 o                         
   4   2   4        131.47        140.40        11.97 o                         
   5   2   4          3.00          5.60         5.17 o                         
   6   2   4         71.26         76.72        14.62 o                         
   7   2   4          2.32          1.33         3.43 o                         
 -10   3   4          7.27          6.20         3.82 o                         
  -9   3   4         27.31         27.65         6.18 o                         
  -8   3   4        139.36        139.20        14.49 o                         
  -7   3   4         14.31          8.25         3.59 o                         
  -6   3   4         37.31         32.16         5.29 o                         
  -5   3   4        209.55        210.39        40.30 o                         
  -4   3   4        141.77        150.13        30.53 o                         
  -3   3   4        264.57        268.75        37.46 o                         
  -2   3   4        362.53        303.03        34.98 o                         
  -1   3   4        434.42        544.88        47.68 o                         
   0   3   4        178.40        208.88        19.04 o                         
   1   3   4        329.43        401.36        31.05 o                         
   2   3   4          1.18          0.68         2.76 o                         
   3   3   4         51.05         55.06         6.89 o                         
   4   3   4       1776.27       2114.17       106.45 o                         
   5   3   4        169.28        198.81        18.19 o                         
   6   3   4        136.29        181.96        22.42 o                         
   7   3   4         19.29         19.92         7.10 o                         
 -10   4   4          8.13          7.90         3.41 o                         
  -9   4   4        421.24        487.38        60.83 o                         
  -8   4   4        151.31        173.07        17.51 o                         
  -7   4   4        458.89        520.17        42.78 o                         
  -6   4   4        152.28        159.94        13.37 o                         
  -5   4   4        257.94        230.79        41.74 o                         
  -4   4   4        296.14        226.70        29.16 o                         
  -3   4   4       8078.77       7035.44       483.20 o                         
  -2   4   4         85.87        141.52        15.96 o                         
  -1   4   4         41.66         67.27        10.44 o                         
   0   4   4         52.65         55.63        10.61 o                         
   1   4   4        190.83        243.49        15.44 o                         
   2   4   4          7.75         11.11         5.33 o                         
   3   4   4        348.49        525.18        37.71 o                         
   4   4   4         98.78        138.10        12.68 o                         
   5   4   4         24.65         36.16         8.64 o                         
   6   4   4         21.25         20.20         7.49 o                         
 -10   5   4        147.08        138.97        12.30 o                         
  -9   5   4          5.17          2.22         3.99 o                         
  -8   5   4        256.27        313.05        58.90 o                         
  -7   5   4        721.03        911.07        68.76 o                         
  -6   5   4         36.52         53.62        11.44 o                         
  -5   5   4        111.76        120.29        23.09 o                         
  -4   5   4         89.41         83.61        10.53 o                         
  -3   5   4        434.35        371.66        23.99 o                         
  -2   5   4       1779.94       1340.56        73.56 o                         
  -1   5   4          8.16         12.99         4.65 o                         
   0   5   4         22.66         31.90         6.72 o                         
   1   5   4        451.35        513.89        38.70 o                         
   2   5   4       1390.97       1631.57        86.80 o                         
   3   5   4        301.10        393.67        23.32 o                         
   4   5   4        265.99        365.18        22.04 o                         
   5   5   4         36.43         46.03        10.54 o                         
  -9   6   4        465.45        591.96       109.60 o                         
  -8   6   4         88.61        116.27        17.15 o                         
  -7   6   4        386.19        440.46        27.88 o                         
  -6   6   4          5.39          5.99         7.39 o                         
  -5   6   4       1159.42       1208.95        97.02 o                         
  -4   6   4         49.26         52.60         8.13 o                         
  -3   6   4        215.80        209.09        34.72 o                         
  -2   6   4        202.56        206.46        20.49 o                         
  -1   6   4         42.98         40.48         7.30 o                         
   0   6   4        357.30        254.42        21.99 o                         
   1   6   4        464.68        426.23        32.68 o                         
   2   6   4         74.52         89.93        11.17 o                         
   3   6   4          5.63          6.12         4.37 o                         
   4   6   4         58.74         72.07        15.96 o                         
  -9   7   4         54.60         78.73        12.24 o                         
  -8   7   4        486.06        727.72        60.50 o                         
  -7   7   4        267.80        303.93        30.89 o                         
  -6   7   4        448.95        543.64        49.65 o                         
  -5   7   4        312.41        381.27        27.37 o                         
  -4   7   4       1383.05       1608.70       104.49 o                         
  -3   7   4         19.44         16.96         6.23 o                         
  -2   7   4        218.15        239.30        20.60 o                         
  -1   7   4          2.62          8.27         8.06 o                         
   0   7   4        120.37         78.92        34.38 o                         
   1   7   4        931.98        635.72       104.67 o                         
   2   7   4         19.78          7.46         6.09 o                         
   3   7   4         48.51         12.45         7.23 o                         
  -8   8   4          6.47          8.58         3.24 o                         
  -7   8   4         31.18         45.63         8.04 o                         
  -6   8   4        398.66        614.17       118.88 o                         
  -5   8   4         10.40         12.04         5.04 o                         
  -4   8   4          4.10         12.09         7.75 o                         
  -3   8   4        188.20        236.41        27.74 o                         
  -2   8   4          7.07         15.76         8.52 o                         
  -1   8   4         30.38         21.08        10.13 o                         
   0   8   4          5.39          1.31         5.52 o                         
   1   8   4         39.39         18.71         6.49 o                         
  -6   9   4          0.59          1.46         3.38 o                         
  -5   9   4         11.85         10.54        11.21 o                         
  -4   9   4         95.63        119.39        12.81 o                         
  -3   9   4         19.90         30.18         6.33 o                         
  -2   9   4        291.77        303.93        29.24 o                         
  -1   9   4         58.58         70.81         8.53 o                         
   0 -10   5          7.56         11.16         4.13 o                         
   1 -10   5        182.75        215.47        13.98 o                         
   2 -10   5          6.77         11.11         5.27 o                         
   3 -10   5        145.99        126.99        13.02 o                         
   4 -10   5          9.49          5.32         3.46 o                         
  -2  -9   5        179.08        139.78        31.05 o                         
  -1  -9   5        184.07        195.75        20.10 o                         
   0  -9   5        169.51        183.01        14.82 o                         
   1  -9   5         29.80         31.96         6.22 o                         
   2  -9   5        232.35        254.69        27.64 o                         
   3  -9   5        610.00        547.98        45.15 o                         
   4  -9   5         34.37         29.40         7.28 o                         
   5  -9   5        212.97        204.69        19.12 o                         
   6  -9   5        156.98        146.51        13.69 o                         
  -4  -8   5        277.21        139.08        21.85 o                         
  -3  -8   5        456.19        332.54        72.46 o                         
  -2  -8   5          4.99          5.00         5.19 o                         
  -1  -8   5        149.41        120.57        13.11 o                         
   0  -8   5         41.85         44.80         8.06 o                         
   1  -8   5        526.83        526.76        25.99 o                         
   2  -8   5         47.56         53.01         9.40 o                         
   3  -8   5        363.54        380.00        56.26 o                         
   4  -8   5          2.08          3.36        14.36 o                         
   5  -8   5         16.01         13.14         5.88 o                         
   6  -8   5         55.91         64.46        13.20 o                         
   7  -8   5        474.38        471.18        54.01 o                         
  -5  -7   5          2.53          0.98         5.32 o                         
  -4  -7   5        354.04        339.69        46.26 o                         
  -3  -7   5        142.82        148.08        13.49 o                         
  -2  -7   5        333.73        362.67        25.91 o                         
  -1  -7   5        228.62        196.78        25.84 o                         
   0  -7   5       1265.45       1160.13        66.45 o                         
   1  -7   5        335.71        303.50        15.39 o                         
   2  -7   5        407.90        374.98        24.78 o                         
   3  -7   5         24.77         18.72         6.98 o                         
   4  -7   5         39.93         41.15        11.78 o                         
   5  -7   5        844.57       1022.98       160.75 o                         
   6  -7   5        125.85        142.39        30.71 o                         
   7  -7   5          4.48          7.29         4.63 o                         
   8  -7   5         54.72         55.95        10.80 o                         
  -6  -6   5         16.78         14.98         7.18 o                         
  -5  -6   5        230.29        265.17        19.64 o                         
  -4  -6   5          5.37         14.99         6.56 o                         
  -3  -6   5         13.66         12.97         4.39 o                         
  -2  -6   5         58.23         52.21         6.93 o                         
  -1  -6   5        160.05        130.05         7.84 o                         
   0  -6   5       1141.64       1163.81        40.52 o                         
   1  -6   5       2419.27       2139.79        79.71 o                         
   2  -6   5        150.41        142.63        13.55 o                         
   3  -6   5         57.16         42.42        11.10 o                         
   4  -6   5         44.25         64.89         9.32 o                         
   5  -6   5        217.55        241.30        21.69 o                         
   6  -6   5        574.94        645.46       100.41 o                         
   7  -6   5         39.76         43.22         8.21 o                         
   8  -6   5         30.10         31.67         9.09 o                         
  -7  -5   5       1021.23       1224.09        90.15 o                         
  -6  -5   5        641.55        834.36        50.99 o                         
  -5  -5   5          7.86         13.22         6.77 o                         
  -4  -5   5         43.33         39.99         5.31 o                         
  -3  -5   5        378.94        379.06        16.73 o                         
  -2  -5   5        262.40        243.69        11.28 o                         
  -1  -5   5        525.16        474.81        15.63 o                         
   0  -5   5        288.30        263.24        16.74 o                         
   1  -5   5          9.66         11.52         3.99 o                         
   2  -5   5        171.91        166.40        27.38 o                         
   3  -5   5         45.23         64.88        12.31 o                         
   4  -5   5        608.88        669.22        33.67 o                         
   5  -5   5          2.43          5.81         4.95 o                         
   6  -5   5         36.37         34.20         9.23 o                         
   7  -5   5          5.83          5.07         5.97 o                         
   8  -5   5         54.00         60.78         8.13 o                         
  -8  -4   5         25.60         23.20         7.59 o                         
  -7  -4   5          2.51          1.08         6.51 o                         
  -6  -4   5        106.86        137.85        16.19 o                         
  -5  -4   5        928.81       1129.97        53.03 o                         
  -4  -4   5         36.46         41.25         4.28 o                         
  -3  -4   5        490.74        511.27        17.97 o                         
  -2  -4   5       1435.32       1466.92        63.66 o                         
  -1  -4   5       1313.49       1365.38        71.96 o                         
   0  -4   5       1960.65       1968.72        80.33 o                         
   1  -4   5         28.05         32.00         4.63 o                         
   2  -4   5         21.25         20.46         9.04 o                         
   3  -4   5        464.06        397.47        57.40 o                         
   4  -4   5       4724.98       4853.49       180.05 o                         
   5  -4   5         95.53        102.66        13.06 o                         
   6  -4   5       1363.22       1437.72        73.87 o                         
   7  -4   5         13.10          9.14        17.51 o                         
   8  -4   5         10.22          8.43         5.02 o                         
  -8  -3   5        209.13        241.32        25.78 o                         
  -7  -3   5         54.06         68.23        10.32 o                         
  -6  -3   5        485.53        634.10        40.87 o                         
  -5  -3   5         15.54         16.31         3.64 o                         
  -4  -3   5        211.21        213.02        10.20 o                         
  -3  -3   5       5253.39       5542.44       305.20 o                         
  -2  -3   5        275.75        249.84        15.89 o                         
  -1  -3   5        162.45        184.00        16.74 o                         
   0  -3   5        904.08        909.37        38.92 o                         
   1  -3   5        911.86        849.99        46.70 o                         
   2  -3   5       1888.78       1946.90       138.51 o                         
   3  -3   5        119.04        114.12        19.17 o                         
   4  -3   5         74.52         60.66        10.52 o                         
   5  -3   5        143.44        113.00        14.43 o                         
   6  -3   5         10.78         -1.26         9.01 o                         
   7  -3   5         86.91         85.96        12.41 o                         
   8  -3   5         57.69         61.67         9.31 o                         
  -9  -2   5        143.41        161.50        18.13 o                         
  -8  -2   5        398.59        516.11        45.41 o                         
  -7  -2   5       2314.34       2733.19       283.50 o                         
  -6  -2   5        896.97        902.04        44.89 o                         
  -5  -2   5       1197.65       1255.84        48.02 o                         
  -4  -2   5         31.92         26.35         4.92 o                         
  -3  -2   5       1569.23       1456.58        75.17 o                         
  -2  -2   5       3559.74       3750.69       255.94 o                         
  -1  -2   5        678.25        710.41        53.32 o                         
   0  -2   5        661.79        595.92        29.13 o                         
   1  -2   5       3466.81       3500.79       166.28 o                         
   2  -2   5       1029.27        967.90        73.77 o                         
   3  -2   5        143.77        160.00        21.90 o                         
   4  -2   5         28.14         27.67         6.40 o                         
   5  -2   5        357.56        303.08        29.47 o                         
   6  -2   5        284.63        188.52        21.91 o                         
   7  -2   5         11.31          0.16         5.50 o                         
   8  -2   5         78.56         74.74         9.93 o                         
  -9  -1   5         13.50         20.56         7.08 o                         
  -8  -1   5         11.62          6.34         5.69 o                         
  -7  -1   5        403.34        376.18        26.87 o                         
  -6  -1   5        381.67        382.98        19.31 o                         
  -5  -1   5       1268.28       1100.55        60.42 o                         
  -4  -1   5         42.64         42.05        12.55 o                         
  -3  -1   5        250.71        247.57        29.40 o                         
  -2  -1   5       4001.40       4073.38       272.88 o                         
  -1  -1   5        925.64        959.57        41.26 o                         
   0  -1   5         15.18         13.74         3.34 o                         
   1  -1   5       5741.31       5813.98       219.57 o                         
   2  -1   5        800.97        759.81        60.11 o                         
   3  -1   5        194.91        203.09        24.85 o                         
   4  -1   5          7.97          2.43         4.53 o                         
   5  -1   5        374.79        368.80        26.41 o                         
   6  -1   5          5.05          3.96         8.63 o                         
   7  -1   5        297.31        244.53        69.56 o                         
   8  -1   5          9.02         10.92         4.41 o                         
  -9   0   5        169.49        175.03        20.30 o                         
  -8   0   5        791.53        588.20       210.65 o                         
  -7   0   5          8.77         10.19         5.04 o                         
  -6   0   5       2377.61       2330.82        79.95 o                         
  -5   0   5        109.50        121.78         9.55 o                         
  -4   0   5       2313.12       3036.56       211.82 o                         
  -3   0   5        310.28        396.09        36.14 o                         
  -2   0   5         89.44        102.18         8.26 o                         
  -1   0   5         38.09         38.86         4.04 o                         
   0   0   5         82.09         78.51         7.89 o                         
   1   0   5       1859.78       1780.84        86.78 o                         
   2   0   5         44.00         45.88         6.99 o                         
   3   0   5        241.70        221.26        16.61 o                         
   4   0   5        301.21        342.47        26.24 o                         
   5   0   5        337.86        361.23        26.09 o                         
   6   0   5        662.00        774.52        61.94 o                         
   7   0   5         11.16         10.42         7.70 o                         
   8   0   5         41.09         37.74         9.89 o                         
 -10   1   5        120.46        141.35        14.78 o                         
  -9   1   5        129.35        108.32        11.71 o                         
  -8   1   5        169.19        112.73        39.19 o                         
  -7   1   5        576.11        517.68        30.56 o                         
  -6   1   5          1.13          0.35         3.34 o                         
  -5   1   5        138.62        127.45        22.06 o                         
  -4   1   5       1508.21       1191.03       100.07 o                         
  -3   1   5       1521.93       1504.28        71.62 o                         
  -2   1   5       2809.02       3128.25       154.04 o                         
  -1   1   5       4362.03       4381.98       427.64 o                         
   0   1   5         23.98         37.77         8.06 o                         
   1   1   5       2178.87       1972.27       135.77 o                         
   2   1   5        360.46        357.36        20.68 o                         
   3   1   5          1.47          1.89         2.53 o                         
   4   1   5        840.94        882.89        37.43 o                         
   5   1   5       1519.59       1820.73        94.05 o                         
   6   1   5         39.99         39.78        10.75 o                         
   7   1   5         27.87         23.37         7.85 o                         
 -10   2   5        241.76        238.84        20.30 o                         
  -9   2   5          0.14          0.48         4.21 o                         
  -8   2   5        929.45        651.27       126.47 o                         
  -7   2   5          7.94          5.01         3.19 o                         
  -6   2   5        411.63        369.69       106.61 o                         
  -5   2   5        582.04        445.61        29.29 o                         
  -4   2   5        132.96         60.31        15.14 o                         
  -3   2   5        120.98        118.46        24.18 o                         
  -2   2   5       2235.04       2267.91       115.95 o                         
  -1   2   5        511.52        498.25        77.16 o                         
   0   2   5          4.90          4.03         4.60 o                         
   1   2   5         51.86         30.64        10.75 o                         
   2   2   5        187.69        182.50        21.45 o                         
   3   2   5          8.23          7.43         4.35 o                         
   4   2   5         57.99         65.59        12.49 o                         
   5   2   5       1061.37       1320.91        97.23 o                         
   6   2   5         52.56         60.55        12.09 o                         
   7   2   5        218.82        209.31        41.82 o                         
 -10   3   5         82.88         84.31         9.66 o                         
  -9   3   5         49.75         43.04         9.56 o                         
  -8   3   5        849.32        838.47        48.58 o                         
  -7   3   5       1377.91        892.62        81.83 o                         
  -6   3   5        258.69        301.37        33.66 o                         
  -5   3   5        190.11        131.78        23.97 o                         
  -4   3   5        904.99        696.15        75.48 o                         
  -3   3   5        310.74        252.58        65.69 o                         
  -2   3   5       3481.97       3463.79       179.14 o                         
  -1   3   5         42.18         61.06        12.76 o                         
   0   3   5       1192.74       1366.53        76.50 o                         
   1   3   5         79.98         76.87         9.73 o                         
   2   3   5        257.02        257.48        17.58 o                         
   3   3   5          6.24          7.37         4.15 o                         
   4   3   5          2.97          6.18         4.66 o                         
   5   3   5        165.43        189.30        17.40 o                         
   6   3   5         64.53         69.85        12.71 o                         
 -10   4   5         10.43          8.05         3.36 o                         
  -9   4   5        172.50        201.64        28.36 o                         
  -8   4   5          1.41         -0.40         3.07 o                         
  -7   4   5         29.73         25.26        15.76 o                         
  -6   4   5        660.71        886.89        92.79 o                         
  -5   4   5        127.11        100.68        27.17 o                         
  -4   4   5       1709.12       1057.29       199.52 o                         
  -3   4   5        204.80        161.88        13.92 o                         
  -2   4   5         66.18         66.20         8.78 o                         
  -1   4   5         11.73          9.27         3.36 o                         
   0   4   5         24.44         29.73         7.69 o                         
   1   4   5        569.97        654.20        48.84 o                         
   2   4   5       2041.35       2177.21       103.30 o                         
   3   4   5        187.48        246.42        20.24 o                         
   4   4   5        164.24        240.46        17.04 o                         
   5   4   5        352.86        513.90        32.88 o                         
  -9   5   5         17.75         26.04        11.26 o                         
  -8   5   5          1.50          6.77        11.88 o                         
  -7   5   5        218.28        264.82        36.47 o                         
  -6   5   5        446.94        410.56        43.29 o                         
  -5   5   5          5.00         -5.81         6.67 o                         
  -4   5   5       1856.71       1404.19        65.29 o                         
  -3   5   5         98.28         85.61        10.65 o                         
  -2   5   5         22.58         20.23         4.58 o                         
  -1   5   5        646.52        488.33        39.10 o                         
   0   5   5        425.00        400.62        51.66 o                         
   1   5   5         96.48        101.72        19.06 o                         
   2   5   5        233.51        298.44        24.51 o                         
   3   5   5         22.36         28.88        14.62 o                         
   4   5   5          1.43          2.15         5.99 o                         
   5   5   5          3.69          2.74         3.93 o                         
  -9   6   5        137.56        186.24        22.11 o                         
  -8   6   5        336.98        454.84        45.31 o                         
  -7   6   5       1076.36       1154.35        89.12 o                         
  -6   6   5        163.93        171.58        56.18 o                         
  -5   6   5        242.15        255.37        32.60 o                         
  -4   6   5        288.70        276.12        25.34 o                         
  -3   6   5       1597.32       1291.56       100.54 o                         
  -2   6   5          1.75          1.28         3.68 o                         
  -1   6   5       1094.67        864.60        51.34 o                         
   0   6   5        720.67        616.52        95.14 o                         
   1   6   5        113.89         88.84        10.69 o                         
   2   6   5          7.13          2.38         6.87 o                         
   3   6   5         25.76         33.87         6.93 o                         
   4   6   5        181.02        150.34        20.77 o                         
  -8   7   5         48.37         74.76        14.78 o                         
  -7   7   5          7.56         10.22        10.20 o                         
  -6   7   5         83.69        109.69        24.67 o                         
  -5   7   5         25.35         37.67         7.31 o                         
  -4   7   5        126.67        150.30        16.12 o                         
  -3   7   5          5.58          7.03         8.63 o                         
  -2   7   5         95.92         79.86        11.24 o                         
  -1   7   5        189.89        141.00        40.32 o                         
   0   7   5        751.44        575.52       182.68 o                         
   1   7   5          1.82         -0.75         3.81 o                         
   2   7   5         18.91          6.53         4.61 o                         
  -7   8   5        890.27       1137.26       104.87 o                         
  -6   8   5         13.98         28.51         7.39 o                         
  -5   8   5         61.93         63.76        10.10 o                         
  -4   8   5          1.85          6.75         5.38 o                         
  -3   8   5        162.26        206.13        24.33 o                         
  -2   8   5        125.98        125.08        13.17 o                         
  -1   8   5        250.22        221.43        25.68 o                         
   0   8   5         45.52         32.06         5.93 o                         
   1   8   5          2.54          0.37         4.45 o                         
  -6   9   5        327.70        462.80        89.56 o                         
  -5   9   5          5.11          4.96         9.71 o                         
  -4   9   5         26.74         34.10         6.04 o                         
  -3   9   5        370.69        418.41        34.20 o                         
  -2   9   5        197.25        258.73        24.90 o                         
   1 -10   6        296.21        340.80        28.47 o                         
   2 -10   6        246.98        253.77        22.52 o                         
   3 -10   6         37.51         33.68         5.68 o                         
   4 -10   6         49.65         41.64         5.89 o                         
  -2  -9   6         59.25         53.56        14.57 o                         
  -1  -9   6         75.77         62.93        15.99 o                         
   0  -9   6         14.26         19.49         5.25 o                         
   1  -9   6        191.12        220.09        16.25 o                         
   2  -9   6        100.37        103.43        15.55 o                         
   3  -9   6        192.34        160.52        12.62 o                         
   4  -9   6          6.18          1.65         4.44 o                         
   5  -9   6          9.16          5.27         4.29 o                         
   6  -9   6          7.85          2.63         2.69 o                         
  -4  -8   6        422.08        222.72        27.12 o                         
  -3  -8   6         94.15         95.44        22.55 o                         
  -2  -8   6         64.50         51.12        18.99 o                         
  -1  -8   6         41.04         37.80         7.90 o                         
   0  -8   6         76.21         92.85        11.12 o                         
   1  -8   6       2286.45       2325.75       107.32 o                         
   2  -8   6        499.14        417.90        43.50 o                         
   3  -8   6        156.69        127.92        18.24 o                         
   4  -8   6        486.51        486.20        40.81 o                         
   5  -8   6        247.91        238.84        23.14 o                         
   6  -8   6         13.07         11.37         4.91 o                         
   7  -8   6        103.99         94.39         9.66 o                         
  -5  -7   6         13.22          9.09         5.84 o                         
  -4  -7   6        282.80        274.03        17.25 o                         
  -3  -7   6        239.16        230.22        13.37 o                         
  -2  -7   6         15.58         17.38         5.69 o                         
  -1  -7   6        667.74        686.09        43.85 o                         
   0  -7   6         52.55         46.53         7.76 o                         
   1  -7   6          6.98          6.95         6.42 o                         
   2  -7   6        118.75         87.39        12.52 o                         
   3  -7   6        325.92        322.09        23.87 o                         
   4  -7   6        258.32        254.40        58.12 o                         
   5  -7   6        545.68        669.55        53.37 o                         
   6  -7   6        241.73        262.05        33.76 o                         
   7  -7   6         23.91         22.89         5.31 o                         
  -6  -6   6          1.19          4.21         5.23 o                         
  -5  -6   6        155.20        198.91        18.80 o                         
  -4  -6   6         48.68         73.28         7.91 o                         
  -3  -6   6          0.06          3.15         3.46 o                         
  -2  -6   6        877.71        829.30        36.95 o                         
  -1  -6   6       1005.14        950.69        33.01 o                         
   0  -6   6         39.11         36.33         5.01 o                         
   1  -6   6        153.24        128.60        12.91 o                         
   2  -6   6        836.37        652.55        58.48 o                         
   3  -6   6          3.74         -0.13         8.30 o                         
   4  -6   6         41.90         36.61         8.24 o                         
   5  -6   6        718.07        799.89        62.92 o                         
   6  -6   6          4.60          6.03         6.14 o                         
   7  -6   6          2.81         -1.29        12.30 o                         
   8  -6   6          4.15          2.53         2.84 o                         
  -7  -5   6         27.06         44.95        10.02 o                         
  -6  -5   6        260.18        305.36        25.12 o                         
  -5  -5   6        382.71        442.18        22.64 o                         
  -4  -5   6         36.81         46.92         5.62 o                         
  -3  -5   6          4.21          2.81         3.74 o                         
  -2  -5   6       1297.41       1333.61        48.94 o                         
  -1  -5   6         71.24         65.39         5.21 o                         
   0  -5   6         23.58         16.73         5.35 o                         
   1  -5   6        143.77        142.83        12.83 o                         
   2  -5   6       1082.56        953.64        84.52 o                         
   3  -5   6        225.86        213.50        16.73 o                         
   4  -5   6         34.41         26.66         7.01 o                         
   5  -5   6        367.49        415.38        31.28 o                         
   6  -5   6          3.13          2.74         5.99 o                         
   7  -5   6        350.84        472.09        49.39 o                         
   8  -5   6          7.26          7.41         3.65 o                         
  -8  -4   6        128.85        152.20        17.77 o                         
  -7  -4   6        440.17        549.72        36.62 o                         
  -6  -4   6         43.52         65.51        11.58 o                         
  -5  -4   6          5.92          9.40         4.35 o                         
  -4  -4   6        620.84        629.19        27.46 o                         
  -3  -4   6        251.79        263.72        13.13 o                         
  -2  -4   6        154.40        177.35         9.75 o                         
  -1  -4   6         30.87         26.72         6.11 o                         
   0  -4   6          7.13          5.99         4.47 o                         
   1  -4   6         99.55         84.89        18.75 o                         
   2  -4   6       2019.67       2026.59       105.24 o                         
   3  -4   6       2248.40       1972.58       237.16 o                         
   4  -4   6         45.70         35.02         7.01 o                         
   5  -4   6        246.54        240.44        20.36 o                         
   6  -4   6          9.40         11.70         7.14 o                         
   7  -4   6          3.15          2.23         4.62 o                         
   8  -4   6        307.39        334.51        30.45 o                         
  -8  -3   6          1.52          6.47         5.17 o                         
  -7  -3   6        102.40        103.53        13.74 o                         
  -6  -3   6        995.95       1182.83        55.18 o                         
  -5  -3   6         57.93         57.12         7.01 o                         
  -4  -3   6       6275.70       5934.99       299.85 o                         
  -3  -3   6        478.22        516.86        24.46 o                         
  -2  -3   6          3.68          2.79         5.37 o                         
  -1  -3   6        223.98        274.59        29.60 o                         
   0  -3   6        675.81        676.62        31.19 o                         
   1  -3   6       1787.84       1690.29       122.23 o                         
   2  -3   6       1298.35       1412.66       105.91 o                         
   3  -3   6        106.79         95.21        13.83 o                         
   4  -3   6          3.72          1.26         4.50 o                         
   5  -3   6        284.83        225.59        36.14 o                         
   6  -3   6         24.02         17.15        15.03 o                         
   7  -3   6         82.42         81.64        11.67 o                         
   8  -3   6         86.97         82.14         9.80 o                         
  -9  -2   6        311.75        334.67        29.24 o                         
  -8  -2   6        205.24        187.54        63.65 o                         
  -7  -2   6         42.50         45.89        10.31 o                         
  -6  -2   6         72.42         68.86         8.17 o                         
  -5  -2   6        603.74        546.24       124.20 o                         
  -4  -2   6       2105.78       2289.46       148.14 o                         
  -3  -2   6       3361.46       2969.66       211.71 o                         
  -2  -2   6        102.87         97.80        17.62 o                         
  -1  -2   6        229.51        221.22        23.20 o                         
   0  -2   6       3031.38       3025.66       122.00 o                         
   1  -2   6         68.09         64.08         7.11 o                         
   2  -2   6       2067.91       2092.95       104.42 o                         
   3  -2   6        205.31        231.25        42.00 o                         
   4  -2   6        970.47        955.42        54.05 o                         
   5  -2   6        188.40        168.36        20.30 o                         
   6  -2   6        889.62        699.22        99.50 o                         
   7  -2   6         11.31         10.08         5.58 o                         
   8  -2   6        118.29        105.75        12.71 o                         
  -9  -1   6         70.22         74.67        16.95 o                         
  -8  -1   6         20.33         14.57         6.45 o                         
  -7  -1   6       1176.78       1175.76        64.95 o                         
  -6  -1   6         73.07         75.76        12.16 o                         
  -5  -1   6       1277.13       1231.47       109.58 o                         
  -4  -1   6        898.62       1036.35        87.10 o                         
  -3  -1   6         40.28         51.87        14.00 o                         
  -2  -1   6       1034.78       1063.37        82.56 o                         
  -1  -1   6        228.28        211.79        13.84 o                         
   0  -1   6        485.23        412.65        18.72 o                         
   1  -1   6        248.02        268.71        15.91 o                         
   2  -1   6       4647.73       4565.14       215.97 o                         
   3  -1   6        872.13        825.41        40.75 o                         
   4  -1   6        129.07        109.49        14.08 o                         
   5  -1   6          6.16         10.31         5.73 o                         
   6  -1   6        224.34        194.28        22.03 o                         
   7  -1   6        177.39        168.37        19.79 o                         
   8  -1   6         36.93         45.77         8.06 o                         
  -9   0   6        728.39        585.68       125.75 o                         
  -8   0   6        284.19        211.44        72.07 o                         
  -7   0   6        671.59        645.77        32.42 o                         
  -6   0   6       1197.63       1218.38        53.55 o                         
  -5   0   6         17.79         19.85         4.48 o                         
  -4   0   6        224.11        198.92        20.50 o                         
  -3   0   6       1289.44       1455.40        80.24 o                         
  -2   0   6        560.66        584.80        30.68 o                         
  -1   0   6       4193.72       4489.69       228.80 o                         
   0   0   6       4543.47       4435.21       208.17 o                         
   1   0   6        355.42        338.78        22.39 o                         
   2   0   6       5527.56       5237.99       247.20 o                         
   3   0   6        550.28        570.69        32.74 o                         
   4   0   6         67.72         54.09         7.10 o                         
   5   0   6         99.03        101.83        12.69 o                         
   6   0   6        311.15        322.79        31.98 o                         
   7   0   6         92.92         82.50        12.61 o                         
 -10   1   6         60.05         59.88         8.37 o                         
  -9   1   6         47.37         47.01         8.21 o                         
  -8   1   6         22.33         13.73         7.67 o                         
  -7   1   6        790.49        706.04        83.90 o                         
  -6   1   6         47.87         36.20         6.10 o                         
  -5   1   6         39.82         36.74         5.13 o                         
  -4   1   6       1913.07       1656.35       234.65 o                         
  -3   1   6       3321.54       3859.01       164.97 o                         
  -2   1   6       2730.03       2889.04       148.79 o                         
  -1   1   6        148.93        115.97        13.18 o                         
   0   1   6         29.77         30.02         8.42 o                         
   1   1   6       2825.47       2855.74       195.34 o                         
   2   1   6        110.57         88.87         8.18 o                         
   3   1   6       1630.18       1696.79        78.73 o                         
   4   1   6        715.17        867.54        49.19 o                         
   5   1   6          8.09         11.08         5.72 o                         
   6   1   6         99.85        133.24        17.82 o                         
   7   1   6          2.70          1.39         4.13 o                         
 -10   2   6        636.92        757.48        40.43 o                         
  -9   2   6        374.74        351.18        23.41 o                         
  -8   2   6         27.35         24.13         6.87 o                         
  -7   2   6         12.16         11.04         4.35 o                         
  -6   2   6       1417.87       1125.94       213.57 o                         
  -5   2   6        501.30        392.01        24.33 o                         
  -4   2   6       2548.96       2077.15       109.86 o                         
  -3   2   6       4652.36       5024.88       304.73 o                         
  -2   2   6        452.47        543.54        38.73 o                         
  -1   2   6         87.23         57.71        12.55 o                         
   0   2   6          7.25          3.10         6.35 o                         
   1   2   6          0.72          2.17         6.72 o                         
   2   2   6         43.30         40.73         6.90 o                         
   3   2   6        185.87        238.45        22.14 o                         
   4   2   6        110.00        144.06        14.65 o                         
   5   2   6         61.39         60.71         9.97 o                         
   6   2   6         11.90         16.17         6.77 o                         
 -10   3   6        140.87        184.23        20.66 o                         
  -9   3   6         87.28         82.87        17.57 o                         
  -8   3   6        437.74        437.09        29.48 o                         
  -7   3   6        238.90        168.83        29.60 o                         
  -6   3   6       1056.92        669.44        65.40 o                         
  -5   3   6       1177.84       1177.31        67.99 o                         
  -4   3   6        125.80         87.31        20.54 o                         
  -3   3   6       2812.78       3217.45       290.81 o                         
  -2   3   6        136.71        149.98        20.87 o                         
  -1   3   6          3.88          5.94         5.68 o                         
   0   3   6         79.48         84.70         8.15 o                         
   1   3   6       1243.59       1426.95        92.33 o                         
   2   3   6          8.88         14.35         5.51 o                         
   3   3   6        508.81        792.71        70.47 o                         
   4   3   6         77.19         88.14        11.47 o                         
   5   3   6         83.43        158.40        20.05 o                         
   6   3   6         24.24         32.81         7.75 o                         
  -9   4   6          6.18          6.46         9.09 o                         
  -8   4   6        461.98        554.92        90.67 o                         
  -7   4   6        241.87        292.56        38.70 o                         
  -6   4   6        348.88        366.60        32.75 o                         
  -5   4   6        453.78        255.02        25.92 o                         
  -4   4   6        296.16        188.71        17.81 o                         
  -3   4   6         66.55         54.26         9.24 o                         
  -2   4   6         29.05         30.61         6.08 o                         
  -1   4   6          5.04          5.91         3.25 o                         
   0   4   6        608.60        684.78        54.53 o                         
   1   4   6        236.93        289.51        23.16 o                         
   2   4   6        314.28        304.81        36.06 o                         
   3   4   6          2.97          2.03         6.68 o                         
   4   4   6         33.45         35.05         7.63 o                         
   5   4   6         11.37         13.07         6.25 o                         
  -9   5   6        185.40        205.18        43.09 o                         
  -8   5   6        355.06        470.64        67.94 o                         
  -7   5   6         44.83         58.00        11.14 o                         
  -6   5   6       2055.46       2504.73       611.35 o                         
  -5   5   6        183.23        150.58        25.40 o                         
  -4   5   6          0.07          1.79         4.02 o                         
  -3   5   6          4.14          0.75         4.07 o                         
  -2   5   6          5.48          2.28         3.56 o                         
  -1   5   6          7.21          9.32         4.79 o                         
   0   5   6        697.25        643.15        57.35 o                         
   1   5   6        854.91        953.84        79.92 o                         
   2   5   6        111.71        134.33        16.58 o                         
   3   5   6          2.35          8.80         7.23 o                         
   4   5   6          6.09         11.93         9.30 o                         
  -9   6   6         35.70         39.52        10.62 o                         
  -8   6   6        133.51        203.45        26.61 o                         
  -7   6   6         15.10         22.82        10.28 o                         
  -6   6   6        403.08        467.46       125.18 o                         
  -5   6   6         29.64         54.31        27.43 o                         
  -4   6   6        322.08        311.79        31.50 o                         
  -3   6   6          5.08          1.13         8.40 o                         
  -2   6   6       1151.91        907.27        65.59 o                         
  -1   6   6         21.23         14.40         6.25 o                         
   0   6   6         88.47         69.80        15.29 o                         
   1   6   6        566.18        532.48        50.94 o                         
   2   6   6          1.50         -4.18         9.76 o                         
   3   6   6        288.03        263.89        29.24 o                         
  -8   7   6        130.86        177.80        22.11 o                         
  -7   7   6        126.53        141.81        16.56 o                         
  -6   7   6          8.90          8.97         6.74 o                         
  -5   7   6          6.91          6.98         4.73 o                         
  -4   7   6         54.92         55.19        11.18 o                         
  -3   7   6          7.56          2.63         7.54 o                         
  -2   7   6        211.22        197.83        17.64 o                         
  -1   7   6        127.93        125.18        18.91 o                         
   0   7   6         47.54         55.08        21.13 o                         
   1   7   6         80.41         42.30         8.65 o                         
   2   7   6         17.71          4.59         4.40 o                         
  -7   8   6         63.11        100.35        33.97 o                         
  -6   8   6         57.80        111.99        24.38 o                         
  -5   8   6         51.04         56.41         7.52 o                         
  -4   8   6         37.32         45.35         8.72 o                         
  -3   8   6        620.02        726.12        57.97 o                         
  -2   8   6        211.22        234.81        25.00 o                         
  -1   8   6         73.79         73.26        13.33 o                         
   0   8   6          8.71          8.89         4.73 o                         
  -2  -9   7         60.18         54.09         8.63 o                         
  -1  -9   7        310.79        330.16        20.87 o                         
   0  -9   7         15.32         17.30         4.99 o                         
   1  -9   7          0.76          0.88         6.35 o                         
   2  -9   7         31.65         27.19         5.95 o                         
   3  -9   7         39.08         36.22         8.63 o                         
   4  -9   7        151.65        127.66        13.48 o                         
   5  -9   7          5.85          7.28         3.56 o                         
  -3  -8   7          6.41          0.72         5.17 o                         
  -2  -8   7        431.08        383.39        34.46 o                         
  -1  -8   7        218.36        226.55        18.43 o                         
   0  -8   7       1673.57       1573.87        97.62 o                         
   1  -8   7          2.62          1.02         6.35 o                         
   2  -8   7         17.71          9.59         5.55 o                         
   3  -8   7         35.69         28.95         5.78 o                         
   4  -8   7         97.80        101.67        13.95 o                         
   5  -8   7        387.98        416.92        33.68 o                         
   6  -8   7        323.12        283.42        23.14 o                         
  -5  -7   7         99.14         65.40        11.31 o                         
  -4  -7   7          6.00          4.79         4.00 o                         
  -3  -7   7        349.85        338.93        22.22 o                         
  -2  -7   7        138.73        156.54        16.62 o                         
  -1  -7   7          6.21          8.90         6.00 o                         
   0  -7   7        130.74        125.50        12.37 o                         
   1  -7   7        201.36        200.98        16.73 o                         
   2  -7   7        438.51        366.00        42.78 o                         
   3  -7   7         31.05         25.74        13.61 o                         
   4  -7   7        696.04        615.23       104.05 o                         
   5  -7   7         75.69         83.28        12.97 o                         
   6  -7   7        107.01        114.74        13.69 o                         
   7  -7   7         53.88         39.21         7.85 o                         
  -6  -6   7        225.93        216.48        18.72 o                         
  -5  -6   7        311.22        353.06        35.23 o                         
  -4  -6   7          4.96          3.91         5.73 o                         
  -3  -6   7       3032.41       3305.83       134.19 o                         
  -2  -6   7       1193.90       1092.87        45.79 o                         
  -1  -6   7        827.48        744.35        37.84 o                         
   0  -6   7         91.88         85.86        11.19 o                         
   1  -6   7          5.57          3.83         7.63 o                         
   2  -6   7        491.04        419.03       108.90 o                         
   3  -6   7        839.14        555.32        51.04 o                         
   4  -6   7         98.75         66.90        25.42 o                         
   5  -6   7        174.83        179.01        20.97 o                         
   6  -6   7          5.48          7.13         5.99 o                         
   7  -6   7         88.67         91.08        13.43 o                         
  -7  -5   7        176.06        187.56        19.48 o                         
  -6  -5   7        463.21        587.72        38.59 o                         
  -5  -5   7        243.15        272.70        15.33 o                         
  -4  -5   7         61.07         59.99         7.66 o                         
  -3  -5   7         49.74         66.13        10.60 o                         
  -2  -5   7        318.60        288.75        14.61 o                         
  -1  -5   7       2119.40       2053.01        72.01 o                         
   0  -5   7        216.93        192.56        16.65 o                         
   1  -5   7        120.84         98.90        12.10 o                         
   2  -5   7        446.44        366.29        45.15 o                         
   3  -5   7         83.78         57.84        12.11 o                         
   4  -5   7        127.06        127.94        15.53 o                         
   5  -5   7          1.29          4.66         6.46 o                         
   6  -5   7        321.57        369.90        33.32 o                         
   7  -5   7         55.26         56.21         9.45 o                         
   8  -5   7         38.15         34.25         5.63 o                         
  -7  -4   7        342.11        424.30        60.65 o                         
  -6  -4   7         31.69         31.95         6.36 o                         
  -5  -4   7         16.20         22.46         5.99 o                         
  -4  -4   7       1303.22       1369.29        51.90 o                         
  -3  -4   7       1881.61       2014.97        87.94 o                         
  -2  -4   7         68.56         61.10         8.39 o                         
  -1  -4   7        706.21        739.01        45.17 o                         
   0  -4   7        378.91        360.87        20.00 o                         
   1  -4   7        672.65        599.94        43.48 o                         
   2  -4   7         66.42         66.37        11.97 o                         
   3  -4   7        263.33        200.16        23.16 o                         
   4  -4   7        270.31        228.90        14.98 o                         
   5  -4   7         22.71          8.61         5.87 o                         
   6  -4   7          6.88          4.29         6.87 o                         
   7  -4   7        266.43        296.13        26.92 o                         
   8  -4   7         32.72         30.27         5.58 o                         
  -8  -3   7        371.18        358.90       105.39 o                         
  -7  -3   7        267.53        362.85        52.90 o                         
  -6  -3   7        669.16        813.67        55.90 o                         
  -5  -3   7        234.98        254.46        29.95 o                         
  -4  -3   7        362.83        357.93        18.21 o                         
  -3  -3   7         36.86         41.35         5.04 o                         
  -2  -3   7       1200.07       1478.04        82.27 o                         
  -1  -3   7       1035.45       1102.32        84.62 o                         
   0  -3   7       3652.32       3794.54       182.80 o                         
   1  -3   7       4802.80       4567.29       256.50 o                         
   2  -3   7        145.74        142.09        13.33 o                         
   3  -3   7        205.01        212.94        17.71 o                         
   4  -3   7         32.16         26.29         7.83 o                         
   5  -3   7         10.01          5.23         7.94 o                         
   6  -3   7        138.84        113.96        14.74 o                         
   7  -3   7         88.10         74.00        15.11 o                         
   8  -3   7          2.64          2.94         3.20 o                         
  -8  -2   7        135.84        124.26        43.96 o                         
  -7  -2   7          0.01          1.29         5.10 o                         
  -6  -2   7       1936.57       2200.27       111.17 o                         
  -5  -2   7         40.15         53.09         8.02 o                         
  -4  -2   7        570.11        610.97        36.34 o                         
  -3  -2   7          0.99          1.44         5.24 o                         
  -2  -2   7          6.29          1.70         5.84 o                         
  -1  -2   7        546.42        674.99        78.58 o                         
   0  -2   7         12.22         17.42         4.28 o                         
   1  -2   7       3955.95       3999.13       157.07 o                         
   2  -2   7        366.18        370.09        22.66 o                         
   3  -2   7          1.02          7.65         5.13 o                         
   4  -2   7         36.63         32.20         7.69 o                         
   5  -2   7        666.01        582.75        31.46 o                         
   6  -2   7          1.41         -3.98         5.10 o                         
   7  -2   7         53.37         57.66        10.49 o                         
  -9  -1   7        129.30        121.97        28.72 o                         
  -8  -1   7        636.39        622.72       184.33 o                         
  -7  -1   7        106.54        101.62        23.14 o                         
  -6  -1   7        627.08        725.02        49.99 o                         
  -5  -1   7         45.07         49.76         5.78 o                         
  -4  -1   7        370.70        330.26        19.07 o                         
  -3  -1   7        386.39        385.04        43.65 o                         
  -2  -1   7       4789.80       5614.67       386.59 o                         
  -1  -1   7         62.58         66.14         8.15 o                         
   0  -1   7         15.29         15.85         3.93 o                         
   1  -1   7        457.73        436.09        24.92 o                         
   2  -1   7          3.84          3.24         3.32 o                         
   3  -1   7        171.16        174.48        14.45 o                         
   4  -1   7        213.02        203.59        16.73 o                         
   5  -1   7        220.78        224.23        16.46 o                         
   6  -1   7         45.05         47.97         9.29 o                         
   7  -1   7          4.18          2.12         4.03 o                         
  -9   0   7         42.75         17.05        12.66 o                         
  -8   0   7         77.03         35.70        15.14 o                         
  -7   0   7          8.44          7.23         6.77 o                         
  -6   0   7        463.88        437.01        24.24 o                         
  -5   0   7         74.37         80.83         8.24 o                         
  -4   0   7         18.00         16.41         3.78 o                         
  -3   0   7        266.07        301.11        26.89 o                         
  -2   0   7       1010.31       1302.61        72.15 o                         
  -1   0   7        753.48        741.08        58.69 o                         
   0   0   7         75.39         73.26         8.92 o                         
   1   0   7        286.57        253.71        20.54 o                         
   2   0   7        173.04        167.68        11.13 o                         
   3   0   7        108.78        110.75         8.68 o                         
   4   0   7        831.95        977.69        73.57 o                         
   5   0   7         46.32         53.24         9.56 o                         
   6   0   7        230.84        223.04        19.54 o                         
   7   0   7         10.62         16.33         5.63 o                         
  -9   1   7        389.78        333.17        37.15 o                         
  -8   1   7       1147.40        502.52        52.80 o                         
  -7   1   7         18.56         17.73         5.36 o                         
  -6   1   7        526.30        485.72        25.92 o                         
  -5   1   7         11.91          8.90         3.85 o                         
  -4   1   7        439.92        334.92        31.99 o                         
  -3   1   7       1317.91       1446.98       113.80 o                         
  -2   1   7        126.49        132.29        11.56 o                         
  -1   1   7        162.47        142.87        19.81 o                         
   0   1   7        288.41        265.03        29.09 o                         
   1   1   7        390.34        375.44        20.35 o                         
   2   1   7       1435.87       1450.44        69.81 o                         
   3   1   7        119.16        150.46        15.75 o                         
   4   1   7          9.21         15.65        11.26 o                         
   5   1   7         44.20         53.19         9.10 o                         
   6   1   7         12.13         14.41         5.84 o                         
  -9   2   7         45.24         32.34        12.35 o                         
  -8   2   7        197.40        138.50        13.87 o                         
  -7   2   7       1591.97       1420.13       137.27 o                         
  -6   2   7         27.70         18.86         5.05 o                         
  -5   2   7       1490.60        841.85        62.06 o                         
  -4   2   7        764.91        707.26        54.28 o                         
  -3   2   7        199.60        180.27        28.41 o                         
  -2   2   7       1740.99       1988.30       109.18 o                         
  -1   2   7          8.52         19.74         9.45 o                         
   0   2   7        292.82        286.81        21.27 o                         
   1   2   7        715.15        794.90        49.24 o                         
   2   2   7       2903.94       3244.05       124.90 o                         
   3   2   7         16.33         30.48        13.90 o                         
   4   2   7        137.82        198.18        31.26 o                         
   5   2   7          6.82         10.33         5.21 o                         
   6   2   7         12.61         22.37         6.92 o                         
  -9   3   7         20.05         24.36         5.71 o                         
  -8   3   7        384.68        425.31        28.49 o                         
  -7   3   7        975.33        883.11        45.62 o                         
  -6   3   7        378.34        262.76        36.16 o                         
  -5   3   7       1067.57        903.99        75.39 o                         
  -4   3   7        477.86        363.12        38.09 o                         
  -3   3   7        490.52        533.21        69.57 o                         
  -2   3   7       1519.37       1628.23       177.72 o                         
  -1   3   7         99.22         90.17         9.38 o                         
   0   3   7        451.37        514.09        25.51 o                         
   1   3   7        434.85        472.85        38.34 o                         
   2   3   7        210.85        271.43        33.17 o                         
   3   3   7         32.33         49.13        15.60 o                         
   4   3   7          1.87          5.79        11.83 o                         
   5   3   7        185.44        251.21        19.88 o                         
  -9   4   7        321.96        352.54        57.76 o                         
  -8   4   7        144.70        158.36        14.38 o                         
  -7   4   7        502.45        539.82        55.18 o                         
  -6   4   7        419.66        290.81        34.41 o                         
  -5   4   7        190.47        117.46        18.01 o                         
  -4   4   7        256.20        154.38        29.16 o                         
  -3   4   7         25.42         24.40         7.47 o                         
  -2   4   7        588.04        648.76        36.59 o                         
  -1   4   7         23.00         35.91         8.27 o                         
   0   4   7        107.50        129.57        15.73 o                         
   1   4   7         39.63         40.50        12.71 o                         
   2   4   7         23.35         26.81        12.24 o                         
   3   4   7        265.38        415.47        46.39 o                         
   4   4   7         18.62         25.62        11.88 o                         
  -9   5   7         28.77         36.09         8.42 o                         
  -8   5   7         10.37          9.11         4.19 o                         
  -7   5   7        715.72        772.40       166.59 o                         
  -6   5   7         39.43         47.37        18.93 o                         
  -5   5   7          9.25         15.21         8.34 o                         
  -4   5   7          9.02          6.04         5.36 o                         
  -3   5   7        318.54        213.69        22.56 o                         
  -2   5   7         15.55         23.83         6.72 o                         
  -1   5   7       1426.30       1272.93        70.34 o                         
   0   5   7         88.11         68.45        15.34 o                         
   1   5   7         18.98          9.35         8.27 o                         
   2   5   7          6.92          3.08         6.30 o                         
   3   5   7        140.24        159.48        25.00 o                         
  -9   6   7         42.02         43.14         5.53 o                         
  -8   6   7        536.32        796.40       163.54 o                         
  -7   6   7         76.38         62.25        13.07 o                         
  -6   6   7        103.92        128.51        46.21 o                         
  -5   6   7        246.58        288.24        71.58 o                         
  -4   6   7        122.42        129.48        13.41 o                         
  -3   6   7         16.26          8.79         6.61 o                         
  -2   6   7         61.45         48.67         8.80 o                         
  -1   6   7          7.46          4.94         5.07 o                         
   0   6   7          3.80          1.34         7.13 o                         
   1   6   7          8.82          3.26         5.63 o                         
   2   6   7         11.76          8.04         5.60 o                         
  -8   7   7          2.03          2.76         1.91 o                         
  -7   7   7        208.02        304.58        55.30 o                         
  -6   7   7        303.53        374.61        98.80 o                         
  -5   7   7          5.14          1.60         3.69 o                         
  -4   7   7        236.65        294.34        49.21 o                         
  -3   7   7       1410.64       1333.36       100.28 o                         
  -2   7   7         52.12         62.48         9.02 o                         
  -1   7   7        133.54        146.00        19.32 o                         
   0   7   7         10.01         22.94         8.11 o                         
   1   7   7          5.40          5.44         3.46 o                         
  -6   8   7        114.03        154.19        29.84 o                         
  -5   8   7         82.73        107.79        28.62 o                         
  -4   8   7        141.18        160.26        17.98 o                         
  -3   8   7         81.99         84.98        12.71 o                         
  -2   8   7         73.19         87.62        12.45 o                         
  -1   8   7         30.85         33.94         8.94 o                         
  -1  -9   8        215.44        215.23        15.02 o                         
   0  -9   8          9.39          8.16         6.30 o                         
   1  -9   8        412.04        376.98        33.58 o                         
   2  -9   8        104.80         88.50         9.00 o                         
   3  -9   8         28.94         26.04         7.03 o                         
   4  -9   8         97.91         94.39        11.00 o                         
  -3  -8   8          1.87          4.29         4.55 o                         
  -2  -8   8        555.32        509.75        42.47 o                         
  -1  -8   8         62.13         45.95         7.87 o                         
   0  -8   8        130.34        143.21        20.35 o                         
   1  -8   8          2.54         -0.05         5.41 o                         
   2  -8   8        145.53        124.23        19.79 o                         
   3  -8   8         15.20         12.81         5.55 o                         
   4  -8   8        199.24        175.96        20.15 o                         
   5  -8   8        172.46        157.00        15.24 o                         
   6  -8   8         40.08         42.10         4.94 o                         
  -4  -7   8          9.59         14.26         6.87 o                         
  -3  -7   8        163.79        181.31        17.63 o                         
  -2  -7   8        551.59        584.75        32.17 o                         
  -1  -7   8        675.40        643.21        39.70 o                         
   0  -7   8         98.03         96.78        15.36 o                         
   1  -7   8        142.56        123.49        13.13 o                         
   2  -7   8        156.59        129.01        14.90 o                         
   3  -7   8          2.15          1.82         7.36 o                         
   4  -7   8         90.08         73.21        14.21 o                         
   5  -7   8         41.40         42.36         8.52 o                         
   6  -7   8        285.55        286.88        23.97 o                         
  -6  -6   8        372.41        406.74        42.93 o                         
  -5  -6   8         56.44         61.42         8.99 o                         
  -4  -6   8        742.57        806.35        41.27 o                         
  -3  -6   8         10.43         14.99         6.69 o                         
  -2  -6   8         35.35         31.60         7.33 o                         
  -1  -6   8         63.47         55.79         8.78 o                         
   0  -6   8        331.42        328.55        75.69 o                         
   1  -6   8        405.03        412.37        27.44 o                         
   2  -6   8       2306.16       1841.38       301.06 o                         
   3  -6   8          1.78          1.29         9.35 o                         
   4  -6   8          5.30         -1.14         9.30 o                         
   5  -6   8         19.90         14.98         7.34 o                         
   6  -6   8          0.80          6.92         6.82 o                         
   7  -6   8         90.23         81.33         7.31 o                         
  -6  -5   8        259.48        308.01        40.45 o                         
  -5  -5   8        840.92        916.72        48.09 o                         
  -4  -5   8        122.11        129.21        11.05 o                         
  -3  -5   8         64.34         64.63         7.79 o                         
  -2  -5   8         91.20         91.08         8.56 o                         
  -1  -5   8        102.01         88.61        14.91 o                         
   0  -5   8        134.14        113.33        10.31 o                         
   1  -5   8         88.92         67.71        29.16 o                         
   2  -5   8        714.46        597.32        62.46 o                         
   3  -5   8         74.29         66.24        15.91 o                         
   4  -5   8         16.67          9.04        19.22 o                         
   5  -5   8          3.59          5.26         8.83 o                         
   6  -5   8          1.95          5.73         8.06 o                         
   7  -5   8        106.52        102.34         8.99 o                         
  -7  -4   8        221.04        256.35        35.34 o                         
  -6  -4   8         65.10         65.88        11.15 o                         
  -5  -4   8        284.23        285.95        21.67 o                         
  -4  -4   8       1019.62       1143.77        51.86 o                         
  -3  -4   8         35.47         33.30         5.72 o                         
  -2  -4   8        334.11        339.69        20.88 o                         
  -1  -4   8        197.25        208.06        13.69 o                         
   0  -4   8        959.03       1010.26        64.12 o                         
   1  -4   8       1307.09       1382.06        60.76 o                         
   2  -4   8        213.21        203.70        21.85 o                         
   3  -4   8        102.87         91.47        16.65 o                         
   4  -4   8         66.87         53.11        22.89 o                         
   5  -4   8        777.74        666.23        46.08 o                         
   6  -4   8        255.34        232.84        16.07 o                         
   7  -4   8         58.13         59.21         9.04 o                         
  -8  -3   8         12.08         -3.05        11.83 o                         
  -7  -3   8        484.71        559.44        45.10 o                         
  -6  -3   8        324.67        355.99        27.30 o                         
  -5  -3   8        353.06        376.07        24.95 o                         
  -4  -3   8         53.17         58.58         6.35 o                         
  -3  -3   8        421.35        396.57        21.86 o                         
  -2  -3   8        164.37        192.10        19.65 o                         
  -1  -3   8        124.66        117.73         9.87 o                         
   0  -3   8       1363.40       1392.14        73.99 o                         
   1  -3   8        171.29        164.51        25.63 o                         
   2  -3   8         63.05         62.37        11.56 o                         
   3  -3   8         86.13         92.01        12.35 o                         
   4  -3   8          0.31         -5.81         7.60 o                         
   5  -3   8        131.82         93.03        14.96 o                         
   6  -3   8        624.12        556.59        34.13 o                         
   7  -3   8         10.20         12.04         7.80 o                         
  -8  -2   8        129.13         61.22        17.31 o                         
  -7  -2   8       1316.01       1445.91        78.22 o                         
  -6  -2   8       1132.84       1334.48        63.63 o                         
  -5  -2   8        267.68        295.01        22.70 o                         
  -4  -2   8         37.72         36.89         6.85 o                         
  -3  -2   8        453.17        508.46        28.76 o                         
  -2  -2   8        106.33        109.34        10.31 o                         
  -1  -2   8       4307.68       5485.98       276.90 o                         
   0  -2   8         81.32         89.43         8.71 o                         
   1  -2   8        131.43        120.00         9.81 o                         
   2  -2   8         28.05         28.75         6.17 o                         
   3  -2   8        133.41        132.23        11.77 o                         
   4  -2   8         13.11          6.97         8.71 o                         
   5  -2   8        133.16        109.16        23.27 o                         
   6  -2   8          2.09          1.12         4.80 o                         
   7  -2   8         95.11         83.03         9.42 o                         
  -9  -1   8         87.34         42.83        13.28 o                         
  -8  -1   8        209.95        161.36        33.63 o                         
  -7  -1   8          6.55         13.64        13.69 o                         
  -6  -1   8        814.31        897.43        70.65 o                         
  -5  -1   8       1969.92       2344.40        94.07 o                         
  -4  -1   8        461.35        520.15        32.47 o                         
  -3  -1   8       1068.01       1062.11        63.53 o                         
  -2  -1   8         94.09        121.51        25.83 o                         
  -1  -1   8         77.30         79.94        12.69 o                         
   0  -1   8        195.71        212.13        16.72 o                         
   1  -1   8          5.12          6.21         3.92 o                         
   2  -1   8        582.50        592.35        32.46 o                         
   3  -1   8        674.98        636.46        34.42 o                         
   4  -1   8          2.31          4.52         6.87 o                         
   5  -1   8         72.08         84.17        13.98 o                         
   6  -1   8         52.25         50.46        10.64 o                         
   7  -1   8        110.94        124.87        13.48 o                         
  -9   0   8         15.34         18.34        10.90 o                         
  -8   0   8          0.85          1.76        12.04 o                         
  -7   0   8        304.46        225.75        25.77 o                         
  -6   0   8         56.61         48.92         7.18 o                         
  -5   0   8        306.72        275.83        35.05 o                         
  -4   0   8        467.17        515.20        35.21 o                         
  -3   0   8       3112.23       4276.91       550.95 o                         
  -2   0   8        488.22        689.86        45.98 o                         
  -1   0   8         42.86         49.63        10.82 o                         
   0   0   8        884.38        876.49        55.46 o                         
   1   0   8         66.38         64.43         6.77 o                         
   2   0   8         57.49         54.80         8.05 o                         
   3   0   8        549.64        671.66        36.15 o                         
   4   0   8        112.60        138.66        26.97 o                         
   5   0   8         62.69         77.80        21.85 o                         
   6   0   8          2.70          3.18         3.96 o                         
  -9   1   8         10.54          6.07         5.66 o                         
  -8   1   8        241.88        168.24        20.46 o                         
  -7   1   8         39.61         36.96         6.27 o                         
  -6   1   8        843.31        776.44        37.24 o                         
  -5   1   8          6.68          3.83         3.45 o                         
  -4   1   8       1657.79       1585.68       157.78 o                         
  -3   1   8       1888.16       2425.25       201.18 o                         
  -2   1   8        364.70        405.02        36.77 o                         
  -1   1   8          5.27          2.91         5.84 o                         
   0   1   8        450.19        404.02        24.33 o                         
   1   1   8        445.89        448.45        30.40 o                         
   2   1   8        525.80        615.27        41.83 o                         
   3   1   8          5.78         10.38         7.37 o                         
   4   1   8          4.68          8.68        11.11 o                         
   5   1   8        263.42        323.77        41.64 o                         
   6   1   8         79.47         36.84        13.23 o                         
  -9   2   8         51.85         58.39        11.25 o                         
  -8   2   8        402.94        371.55        22.52 o                         
  -7   2   8         28.46         26.99         5.71 o                         
  -6   2   8         11.91          8.33         4.61 o                         
  -5   2   8         93.37        111.94        11.70 o                         
  -4   2   8         20.95         26.60        10.38 o                         
  -3   2   8         28.96         33.14         8.55 o                         
  -2   2   8        156.88        142.44        17.85 o                         
  -1   2   8         49.45         41.02         7.20 o                         
   0   2   8        569.69        519.53        33.99 o                         
   1   2   8       1277.19       1451.50        88.13 o                         
   2   2   8          5.16          6.79         6.43 o                         
   3   2   8         18.10         20.15        12.14 o                         
   4   2   8         27.59         51.82        17.46 o                         
   5   2   8         21.36         28.31        14.16 o                         
  -9   3   8         67.88         59.03         7.39 o                         
  -8   3   8        278.07        275.17        15.96 o                         
  -7   3   8        413.54        408.10        24.28 o                         
  -6   3   8       1678.05       1129.48       153.33 o                         
  -5   3   8         17.57         -1.50         8.75 o                         
  -4   3   8         26.10         32.83         9.11 o                         
  -3   3   8          4.48          6.39         4.89 o                         
  -2   3   8        495.53        436.36        57.45 o                         
  -1   3   8        801.10        831.13        43.28 o                         
   0   3   8        703.84        827.62        57.73 o                         
   1   3   8         11.13          9.97         9.14 o                         
   2   3   8         35.34         44.12        10.30 o                         
   3   3   8         15.15         12.04        11.52 o                         
   4   3   8         64.14        101.36        21.65 o                         
   5   3   8         68.66         57.19        14.72 o                         
  -9   4   8         21.68         27.34         9.58 o                         
  -8   4   8          4.58          3.05         5.35 o                         
  -7   4   8         66.13         64.99        10.80 o                         
  -6   4   8         81.33         61.76        12.79 o                         
  -5   4   8        600.99        355.53        65.48 o                         
  -4   4   8         15.00          7.21         6.37 o                         
  -3   4   8        156.85        118.80        14.55 o                         
  -2   4   8        566.42        524.97        32.13 o                         
  -1   4   8          1.42          7.06         5.36 o                         
   0   4   8        632.94        636.28        45.98 o                         
   1   4   8         12.32         18.29        10.54 o                         
   2   4   8         94.13        124.54        21.41 o                         
   3   4   8        141.67        220.44        30.48 o                         
   4   4   8         87.37         95.11        19.06 o                         
  -9   5   8         90.74        101.13        16.64 o                         
  -8   5   8         17.51         25.12        10.18 o                         
  -7   5   8        123.20        113.95        22.40 o                         
  -6   5   8          3.68         14.24         7.58 o                         
  -5   5   8        292.40        247.29        31.23 o                         
  -4   5   8        276.47        196.60        17.00 o                         
  -3   5   8        922.69        669.77        46.73 o                         
  -2   5   8        120.80        103.03        12.74 o                         
  -1   5   8          3.80          4.40         5.01 o                         
   0   5   8        255.87        246.22        29.76 o                         
   1   5   8          2.84         -1.45         7.80 o                         
   2   5   8         88.07        103.10        13.07 o                         
   3   5   8         15.29         28.05         9.82 o                         
  -8   6   8         37.03         36.01         5.73 o                         
  -7   6   8        430.42        464.84        27.56 o                         
  -6   6   8        177.59        191.30        49.34 o                         
  -5   6   8         21.82         20.40         8.18 o                         
  -4   6   8          0.32         -3.40         4.70 o                         
  -3   6   8        506.55        464.60        44.74 o                         
  -2   6   8        918.66        779.15        45.41 o                         
  -1   6   8         18.49         17.95         6.29 o                         
   0   6   8         20.92         30.69         9.61 o                         
   1   6   8         32.11         14.17         9.61 o                         
   2   6   8         11.73          5.84         5.79 o                         
  -7   7   8        139.93        143.66        10.17 o                         
  -6   7   8        275.13        400.02       107.33 o                         
  -5   7   8        149.56        158.56        18.18 o                         
  -4   7   8         44.07         35.57         7.91 o                         
  -3   7   8          3.19          5.11         6.30 o                         
  -2   7   8          2.93          3.16         3.60 o                         
  -1   7   8         58.13         62.41        11.00 o                         
   0   7   8          0.97          3.47         3.36 o                         
  -5   8   8         53.28         50.58         7.54 o                         
  -4   8   8         15.35         17.10         5.27 o                         
  -3   8   8          5.25          9.87         4.29 o                         
   0  -9   9         16.18         23.82         7.34 o                         
   1  -9   9         29.55         24.90         7.23 o                         
   2  -9   9          1.78         -0.52         4.86 o                         
   3  -9   9         19.71         28.93         6.10 o                         
  -3  -8   9        493.93        507.89        40.35 o                         
  -2  -8   9        136.58        151.05        13.29 o                         
  -1  -8   9         50.37         49.93        10.87 o                         
   0  -8   9         54.18         71.97        14.26 o                         
   1  -8   9          5.72          7.27         5.54 o                         
   2  -8   9        661.13        617.33        70.00 o                         
   3  -8   9        399.29        374.52        27.82 o                         
   4  -8   9          0.97          0.62         4.60 o                         
   5  -8   9        113.60        112.53         8.98 o                         
  -4  -7   9          7.85          6.22         5.15 o                         
  -3  -7   9        779.52        791.69        52.00 o                         
  -2  -7   9        249.20        261.58        18.80 o                         
  -1  -7   9        135.93        142.04        15.68 o                         
   0  -7   9         30.99         34.85        11.22 o                         
   1  -7   9        242.96        218.33        20.09 o                         
   2  -7   9          6.49          4.28         4.67 o                         
   3  -7   9        628.18        430.30        27.88 o                         
   4  -7   9        246.82        203.09        22.89 o                         
   5  -7   9        209.68        236.82        22.58 o                         
   6  -7   9         89.03         85.24        11.26 o                         
  -5  -6   9         23.77         17.22        13.92 o                         
  -4  -6   9        587.37        638.17        34.39 o                         
  -3  -6   9        283.49        328.63        22.36 o                         
  -2  -6   9         44.32         51.21         9.33 o                         
  -1  -6   9         13.02         26.61        18.24 o                         
   0  -6   9        426.71        435.70        47.35 o                         
   1  -6   9        200.61        165.17        13.03 o                         
   2  -6   9         32.35         23.76        10.15 o                         
   3  -6   9        166.17        123.16        20.46 o                         
   4  -6   9          4.24          7.28         9.14 o                         
   5  -6   9          2.60          4.08         4.07 o                         
   6  -6   9        164.94        166.30        19.22 o                         
  -6  -5   9        143.93        182.94        29.50 o                         
  -5  -5   9        207.07        196.42        16.97 o                         
  -4  -5   9         49.58         60.62         7.83 o                         
  -3  -5   9         14.83         18.96         5.19 o                         
  -2  -5   9         23.18         20.69         4.86 o                         
  -1  -5   9        180.90        187.02        31.51 o                         
   0  -5   9        474.58        446.18        27.07 o                         
   1  -5   9        395.85        338.82        27.42 o                         
   2  -5   9        153.16        105.49        25.26 o                         
   3  -5   9         65.88         45.31        17.67 o                         
   4  -5   9        528.73        678.95        74.29 o                         
   5  -5   9         50.54         47.99        12.66 o                         
   6  -5   9        112.40        113.81        16.43 o                         
  -7  -4   9        141.49        146.21        14.73 o                         
  -6  -4   9        867.24       1132.81       123.71 o                         
  -5  -4   9          8.22         11.23         4.73 o                         
  -4  -4   9         10.80          8.01         4.55 o                         
  -3  -4   9         75.72         85.12         8.56 o                         
  -2  -4   9        431.19        424.86        26.51 o                         
  -1  -4   9         41.00         41.84         6.38 o                         
   0  -4   9        325.99        297.27        24.11 o                         
   1  -4   9         27.52         28.20         5.97 o                         
   2  -4   9        201.50        179.55        21.56 o                         
   3  -4   9        109.07         91.44        28.26 o                         
   4  -4   9        279.44        274.05        29.40 o                         
   5  -4   9         65.25         60.84        12.39 o                         
   6  -4   9         47.56         40.16         8.96 o                         
  -8  -3   9          7.03         -2.69        11.42 o                         
  -7  -3   9        171.00        203.68        18.80 o                         
  -6  -3   9        139.94        169.02        15.34 o                         
  -5  -3   9        672.45        839.95        42.13 o                         
  -4  -3   9         22.59         27.51         6.30 o                         
  -3  -3   9       1937.57       2069.30       123.71 o                         
  -2  -3   9        522.78        574.19        27.57 o                         
  -1  -3   9          6.24          3.71         4.70 o                         
   0  -3   9         11.35         17.61         4.90 o                         
   1  -3   9          3.17          4.24         4.16 o                         
   2  -3   9        180.05        146.83        12.49 o                         
   3  -3   9          3.48          3.04         7.31 o                         
   4  -3   9        265.67        222.85        41.87 o                         
   5  -3   9        199.81        168.68        33.63 o                         
   6  -3   9         48.36         39.35         9.05 o                         
  -8  -2   9        264.23        233.19        60.21 o                         
  -7  -2   9         66.93         63.43        10.62 o                         
  -6  -2   9        193.20        240.41        19.76 o                         
  -5  -2   9        124.20        120.09        19.71 o                         
  -4  -2   9       2618.07       3139.87       295.38 o                         
  -3  -2   9       3003.45       3375.45       193.48 o                         
  -2  -2   9       4110.71       4580.43       780.08 o                         
  -1  -2   9          5.54          6.04         4.28 o                         
   0  -2   9          1.29         -1.51         3.72 o                         
   1  -2   9        453.33        505.70        33.87 o                         
   2  -2   9        251.62        249.40        18.57 o                         
   3  -2   9        532.57        561.62        40.40 o                         
   4  -2   9        712.96        693.55        78.22 o                         
   5  -2   9         66.94         58.37        12.19 o                         
   6  -2   9        135.02         66.75        19.12 o                         
  -8  -1   9          8.16          7.07         5.13 o                         
  -7  -1   9        520.55        502.83        24.60 o                         
  -6  -1   9          7.59         14.08         7.73 o                         
  -5  -1   9         14.61         19.65         6.87 o                         
  -4  -1   9         78.88         76.57        18.93 o                         
  -3  -1   9          5.94          7.86         7.63 o                         
  -2  -1   9        260.62        406.68        37.66 o                         
  -1  -1   9        216.76        204.24        19.95 o                         
   0  -1   9        114.64        128.16        14.36 o                         
   1  -1   9         47.00         42.37         7.58 o                         
   2  -1   9        289.58        314.66        20.39 o                         
   3  -1   9       1052.98       1163.66        54.93 o                         
   4  -1   9          9.53         13.67         8.79 o                         
   5  -1   9          0.49        -11.78        13.48 o                         
   6  -1   9          5.34         -1.86        10.85 o                         
  -9   0   9         45.33         42.90         8.21 o                         
  -8   0   9        606.85        308.97        44.25 o                         
  -7   0   9         58.98         51.86         9.59 o                         
  -6   0   9          2.36         -0.38         3.97 o                         
  -5   0   9       2023.56       2177.40       134.76 o                         
  -4   0   9         17.37         80.54        39.26 o                         
  -3   0   9        827.12       1312.64       115.47 o                         
  -2   0   9         33.76         41.80         9.74 o                         
  -1   0   9        445.57        555.98        58.09 o                         
   0   0   9        438.84        451.95        31.11 o                         
   1   0   9       1963.84       2035.73        76.11 o                         
   2   0   9         19.18         23.42         5.56 o                         
   3   0   9        657.57        832.59       111.28 o                         
   4   0   9        299.89        368.46        47.22 o                         
   5   0   9         39.00         21.85        15.34 o                         
   6   0   9          1.10          8.11         9.51 o                         
  -9   1   9        449.98        432.86        28.47 o                         
  -8   1   9         23.50         13.19         8.60 o                         
  -7   1   9        157.99        118.89        15.58 o                         
  -6   1   9        393.47        372.07        25.01 o                         
  -5   1   9         64.74         54.27        13.28 o                         
  -4   1   9         12.13          9.17        11.22 o                         
  -3   1   9       1440.02       2117.41       110.46 o                         
  -2   1   9         11.35         13.64        10.00 o                         
  -1   1   9        652.92        628.09        88.68 o                         
   0   1   9          8.69          8.72         5.15 o                         
   1   1   9        439.67        477.14        35.13 o                         
   2   1   9       1083.82       1598.78       176.61 o                         
   3   1   9         68.63         80.29        13.64 o                         
   4   1   9         69.00        128.54        26.92 o                         
   5   1   9         88.76         89.74        21.08 o                         
  -9   2   9        148.43        165.22        16.76 o                         
  -8   2   9        233.70        218.28        17.75 o                         
  -7   2   9        175.46        170.91        14.23 o                         
  -6   2   9        261.58        244.05        18.32 o                         
  -5   2   9       1100.24       1123.19       107.61 o                         
  -4   2   9         13.45         10.72         8.84 o                         
  -3   2   9          7.16          5.59        10.28 o                         
  -2   2   9        141.34        191.87        22.93 o                         
  -1   2   9        612.13        583.71        37.42 o                         
   0   2   9         38.51         27.93         6.06 o                         
   1   2   9         59.46        109.41        14.32 o                         
   2   2   9          7.33          9.80         7.46 o                         
   3   2   9         22.04         16.80         7.93 o                         
   4   2   9          1.82         -2.01        10.28 o                         
   5   2   9        201.39        213.78        29.34 o                         
  -9   3   9        512.77        655.62        38.84 o                         
  -8   3   9        246.85        230.75        13.56 o                         
  -7   3   9        399.83        341.02        21.75 o                         
  -6   3   9        114.67        115.94        10.87 o                         
  -5   3   9       1040.14        887.46        92.27 o                         
  -4   3   9        763.73        766.21        83.49 o                         
  -3   3   9        278.52        226.72        23.36 o                         
  -2   3   9       1452.26       1370.10        83.00 o                         
  -1   3   9        718.02        708.27        33.31 o                         
   0   3   9          4.66         12.53         7.03 o                         
   1   3   9          4.67         12.41         7.03 o                         
   2   3   9         47.09         59.23        17.00 o                         
   3   3   9          0.35          1.96        10.02 o                         
   4   3   9         75.02         99.45        20.82 o                         
  -9   4   9        220.24        284.82        30.38 o                         
  -8   4   9         61.68         67.83         9.56 o                         
  -7   4   9        272.50        249.41        36.16 o                         
  -6   4   9         19.06         15.50         6.60 o                         
  -5   4   9        233.17        152.22        19.81 o                         
  -4   4   9         47.76         36.10         8.10 o                         
  -3   4   9         35.89         17.68         8.52 o                         
  -2   4   9        103.38         65.51        16.22 o                         
  -1   4   9        113.37        116.67        14.36 o                         
   0   4   9         16.37          8.79         6.26 o                         
   1   4   9         13.90         10.73         6.43 o                         
   2   4   9          3.84          7.96         6.34 o                         
   3   4   9        263.59        318.34        37.04 o                         
  -8   5   9        376.53        405.65        30.84 o                         
  -7   5   9        217.50        220.84        36.32 o                         
  -6   5   9        172.87        194.69        71.27 o                         
  -5   5   9        259.37        240.05        38.75 o                         
  -4   5   9        314.64        228.46        18.31 o                         
  -3   5   9          1.14          3.98         6.20 o                         
  -2   5   9         30.43         10.95         8.06 o                         
  -1   5   9        126.87         92.30        12.21 o                         
   0   5   9          9.71          4.07         5.44 o                         
   1   5   9         37.71         29.82         7.54 o                         
   2   5   9        130.14        133.67        13.78 o                         
  -7   6   9         58.50         64.54        12.22 o                         
  -6   6   9        127.87        156.12        54.12 o                         
  -5   6   9        239.10        263.64        42.05 o                         
  -4   6   9        208.46        229.60        21.23 o                         
  -3   6   9        140.19        128.48        19.22 o                         
  -2   6   9         19.54         22.00         5.92 o                         
  -1   6   9          8.87          9.03         4.58 o                         
   0   6   9          6.79          4.71         4.16 o                         
   1   6   9          1.43          1.99         3.35 o                         
  -6   7   9        204.06        248.61        87.52 o                         
  -5   7   9         98.57        123.66        33.99 o                         
  -4   7   9         26.59         26.45         7.49 o                         
  -3   7   9         32.24         24.69         7.59 o                         
  -2   7   9        153.06        178.26        13.30 o                         
  -1   7   9          2.22          4.08         3.98 o                         
  -2  -8  10         38.16         38.20         6.29 o                         
  -1  -8  10        198.80        184.90        22.16 o                         
   0  -8  10         34.51         40.40         7.45 o                         
   1  -8  10        566.02        476.84        46.11 o                         
   2  -8  10         74.85         69.38         9.64 o                         
   3  -8  10          8.22          8.99         3.85 o                         
   4  -8  10         16.97         18.03         5.32 o                         
  -3  -7  10          5.66          6.82         5.68 o                         
  -2  -7  10         11.64         15.32         5.72 o                         
  -1  -7  10         96.48         75.22        21.34 o                         
   0  -7  10        155.60        139.14        16.24 o                         
   1  -7  10        271.75        241.18        14.14 o                         
   2  -7  10        575.25        531.61        30.09 o                         
   3  -7  10         21.09         19.15         4.86 o                         
   4  -7  10         58.09         57.36        16.76 o                         
   5  -7  10        139.11        124.18         9.85 o                         
  -5  -6  10        548.55        560.22        37.82 o                         
  -4  -6  10        219.92        238.72        20.40 o                         
  -3  -6  10         62.93         52.84         9.21 o                         
  -2  -6  10        780.05        834.13        41.85 o                         
  -1  -6  10        622.45        604.97        62.87 o                         
   0  -6  10        296.24        264.23        26.83 o                         
   1  -6  10        428.91        388.12        34.44 o                         
   2  -6  10         93.64         67.28         9.69 o                         
   3  -6  10        246.18        194.49        38.51 o                         
   4  -6  10         66.50         54.08         6.77 o                         
   5  -6  10         57.14         58.79        11.37 o                         
  -6  -5  10        132.21        166.51        26.45 o                         
  -5  -5  10        310.44        319.30        23.79 o                         
  -4  -5  10        210.58        236.24        17.59 o                         
  -3  -5  10        300.05        316.53        18.04 o                         
  -2  -5  10          4.21         18.93        11.73 o                         
  -1  -5  10       1015.39       1032.80        59.65 o                         
   0  -5  10        929.13        899.82        45.51 o                         
   1  -5  10          5.07         -0.94         6.48 o                         
   2  -5  10         11.23         12.88         7.45 o                         
   3  -5  10         19.72         31.93         7.79 o                         
   4  -5  10          3.90         -1.24         6.82 o                         
   5  -5  10        264.23        263.22        28.26 o                         
   6  -5  10         53.84         54.66        10.02 o                         
  -7  -4  10        278.28        270.89        20.29 o                         
  -6  -4  10        390.13        485.88        32.53 o                         
  -5  -4  10        235.89        282.05        23.69 o                         
  -4  -4  10         18.35         17.81         5.87 o                         
  -3  -4  10        202.82        192.77        38.85 o                         
  -2  -4  10       1347.60       1478.50       169.84 o                         
  -1  -4  10         60.75         59.77         8.93 o                         
   0  -4  10        396.31        439.14        23.91 o                         
   1  -4  10          4.89         10.48         6.43 o                         
   2  -4  10         33.84         41.13         9.56 o                         
   3  -4  10        104.90         95.73        18.65 o                         
   4  -4  10          2.96          6.04         6.18 o                         
   5  -4  10          2.88          4.74         6.13 o                         
   6  -4  10         18.04          8.89         6.35 o                         
  -7  -3  10        365.75        403.21        32.24 o                         
  -6  -3  10        370.34        499.10        29.09 o                         
  -5  -3  10         51.01         62.58        11.00 o                         
  -4  -3  10        212.31        232.04        18.24 o                         
  -3  -3  10        321.83        362.48        61.35 o                         
  -2  -3  10         81.01         87.37         9.91 o                         
  -1  -3  10        608.32        573.74        38.79 o                         
   0  -3  10         34.48         33.52         6.76 o                         
   1  -3  10        495.39        502.14        43.53 o                         
   2  -3  10        437.65        443.68        43.40 o                         
   3  -3  10        598.11        648.00        58.33 o                         
   4  -3  10         10.80          5.01         5.68 o                         
   5  -3  10         50.41         53.78        11.14 o                         
   6  -3  10         20.47         23.40        12.55 o                         
  -8  -2  10        214.44        169.45        18.81 o                         
  -7  -2  10         16.27         14.01         5.66 o                         
  -6  -2  10        232.54        312.53        25.41 o                         
  -5  -2  10        154.66        176.84        17.87 o                         
  -4  -2  10        247.35        395.63        50.11 o                         
  -3  -2  10        606.30        731.31        53.05 o                         
  -2  -2  10         24.34         21.09         7.70 o                         
  -1  -2  10        556.18        534.21        36.89 o                         
   0  -2  10        189.48        203.50        20.69 o                         
   1  -2  10         45.09         44.95        11.52 o                         
   2  -2  10       1517.29       1659.45       123.37 o                         
   3  -2  10         68.92         73.09        10.48 o                         
   4  -2  10          0.94          0.61         5.02 o                         
   5  -2  10         15.05          9.09        12.30 o                         
   6  -2  10         40.48         47.68        15.03 o                         
  -8  -1  10        407.36        357.71        51.12 o                         
  -7  -1  10        311.19        325.95        18.53 o                         
  -6  -1  10        755.07        820.60        85.11 o                         
  -5  -1  10        735.97        858.95       157.03 o                         
  -4  -1  10        491.98        617.29        46.61 o                         
  -3  -1  10        600.45        848.83       224.73 o                         
  -2  -1  10          3.51          6.20        19.79 o                         
  -1  -1  10        173.50        220.75        35.79 o                         
   0  -1  10          5.79          7.05         4.65 o                         
   1  -1  10        143.09        143.07        12.80 o                         
   2  -1  10        894.92        962.32        55.63 o                         
   3  -1  10         20.09         24.84         7.34 o                         
   4  -1  10        200.46        224.99        37.04 o                         
   5  -1  10          3.64          6.51        11.06 o                         
  -8   0  10        244.13        185.75        25.55 o                         
  -7   0  10         17.27         24.81         8.46 o                         
  -6   0  10        334.31        339.49        29.08 o                         
  -5   0  10          7.32          5.43         8.67 o                         
  -4   0  10         44.89         55.39        11.86 o                         
  -3   0  10         12.72         22.32        19.58 o                         
  -2   0  10        212.02        333.02        46.75 o                         
  -1   0  10        128.68        158.62        18.76 o                         
   0   0  10        942.62        891.65        55.20 o                         
   1   0  10          1.11          3.20         6.28 o                         
   2   0  10          2.84          2.94         9.56 o                         
   3   0  10         25.48         17.00         8.60 o                         
   4   0  10         13.54         18.86        15.09 o                         
   5   0  10         73.29         54.09        17.62 o                         
  -9   1  10        349.83        352.96        28.36 o                         
  -8   1  10         53.50         36.19         9.85 o                         
  -7   1  10       1322.05       1244.80       216.49 o                         
  -6   1  10          7.69          5.14         4.08 o                         
  -5   1  10        143.93        141.04        29.60 o                         
  -4   1  10        170.42        252.89        45.41 o                         
  -3   1  10         22.53         28.02        13.18 o                         
  -2   1  10         27.59         37.05        14.62 o                         
  -1   1  10         24.35         22.15         9.13 o                         
   0   1  10        172.78        182.40        18.63 o                         
   1   1  10         81.88        103.12        18.75 o                         
   2   1  10          5.49          9.54        10.46 o                         
   3   1  10          5.38          7.84         7.20 o                         
   4   1  10         58.45         66.39        19.63 o                         
   5   1  10          1.33         -1.60         8.21 o                         
  -9   2  10          8.81          9.56         5.17 o                         
  -8   2  10         26.08         18.06         5.66 o                         
  -7   2  10       1062.37        987.48        49.75 o                         
  -6   2  10        400.30        375.59        24.29 o                         
  -5   2  10         25.01         13.64        20.41 o                         
  -4   2  10          8.34         -3.41        19.58 o                         
  -3   2  10        323.55        369.35       107.38 o                         
  -2   2  10        320.43        342.78        48.41 o                         
  -1   2  10       1021.70       1040.12        58.81 o                         
   0   2  10         14.10         17.98         6.72 o                         
   1   2  10        105.63        128.46        16.03 o                         
   2   2  10          1.02         -2.35         6.00 o                         
   3   2  10        257.76        335.67        54.99 o                         
   4   2  10         67.63         90.82        19.74 o                         
  -8   3  10         23.51         19.66         4.87 o                         
  -7   3  10        219.26        182.93        13.56 o                         
  -6   3  10        270.55        185.47        25.91 o                         
  -5   3  10        616.86        424.25        58.84 o                         
  -4   3  10         65.27         57.91        26.04 o                         
  -3   3  10        579.91        630.10       151.55 o                         
  -2   3  10        680.85        880.67       198.07 o                         
  -1   3  10        223.63        258.33        21.96 o                         
   0   3  10          5.06          4.63         6.01 o                         
   1   3  10         21.08         34.92         9.34 o                         
   2   3  10          1.83         -1.64         5.81 o                         
   3   3  10        152.03        209.65        30.02 o                         
  -8   4  10         85.80         88.89        18.08 o                         
  -7   4  10          8.52          7.12         3.57 o                         
  -6   4  10         23.91         18.05        14.75 o                         
  -5   4  10          3.91          5.22         7.40 o                         
  -4   4  10        171.90        118.92        14.42 o                         
  -3   4  10        728.96        521.84        48.12 o                         
  -2   4  10          2.54          4.86         7.70 o                         
  -1   4  10         32.93         19.42         6.39 o                         
   0   4  10        164.88        183.23        27.30 o                         
   1   4  10         48.82         59.57        10.36 o                         
   2   4  10          7.62          6.43         5.15 o                         
  -7   5  10        364.80        350.32        32.44 o                         
  -6   5  10        301.76        313.21        64.29 o                         
  -5   5  10         72.59         67.69        12.38 o                         
  -4   5  10        100.55         81.43        10.31 o                         
  -3   5  10         72.88         50.99        15.14 o                         
  -2   5  10         24.27         22.42         9.40 o                         
  -1   5  10         11.00          9.51         4.87 o                         
   0   5  10        151.72        154.88        20.25 o                         
   1   5  10        181.12        144.57        28.98 o                         
  -7   6  10         10.10         18.29         5.17 o                         
  -6   6  10         88.39        106.62        24.77 o                         
  -5   6  10         29.13         34.96        10.72 o                         
  -4   6  10         15.63         14.26         5.60 o                         
  -3   6  10          1.33         -0.98         5.11 o                         
  -2   6  10         66.51         67.88        12.71 o                         
  -1   6  10          3.71          1.45         4.39 o                         
   0   6  10          1.90          3.87         4.03 o                         
  -4   7  10         18.63         18.50         5.01 o                         
  -1  -8  11         31.80         26.61         7.80 o                         
   0  -8  11         17.64          6.51         5.84 o                         
   1  -8  11        190.04        170.80        18.24 o                         
   2  -8  11         26.86         16.70         4.10 o                         
   3  -8  11         30.88         33.17         6.51 o                         
  -3  -7  11         68.54         62.72        15.55 o                         
  -2  -7  11          6.44         -1.65        12.40 o                         
  -1  -7  11        121.22        133.08        24.69 o                         
   0  -7  11        734.52        712.26        43.06 o                         
   1  -7  11          3.96          6.74         4.54 o                         
   2  -7  11         10.27          0.86         3.75 o                         
   3  -7  11          3.99          2.02         3.24 o                         
   4  -7  11          1.08          4.63         3.09 o                         
  -4  -6  11        357.34        399.09        42.57 o                         
  -3  -6  11        244.91        261.25        18.59 o                         
  -2  -6  11         57.51         57.89        13.26 o                         
  -1  -6  11         11.28          1.96        14.88 o                         
   0  -6  11        142.44        109.10        13.98 o                         
   1  -6  11        211.52        194.52        19.01 o                         
   2  -6  11         53.58         41.76         7.48 o                         
   3  -6  11        264.24        234.41        35.26 o                         
   4  -6  11         26.88         20.10         4.21 o                         
   5  -6  11          3.76          0.62         4.03 o                         
  -5  -5  11         42.08         43.24        17.10 o                         
  -4  -5  11          0.71          1.82         4.80 o                         
  -3  -5  11        165.70        176.80        16.00 o                         
  -2  -5  11        451.56        471.23        36.40 o                         
  -1  -5  11        202.02        198.19        17.50 o                         
   0  -5  11         17.13         21.93         7.70 o                         
   1  -5  11        108.95         91.94        13.82 o                         
   2  -5  11          7.02          6.56         6.60 o                         
   3  -5  11        218.49        227.67        19.88 o                         
   4  -5  11        160.46        158.16        14.35 o                         
   5  -5  11          0.67         -3.15         5.42 o                         
  -6  -4  11         77.09         93.46        13.85 o                         
  -5  -4  11        268.51        266.18        50.50 o                         
  -4  -4  11        146.45        171.48        15.24 o                         
  -3  -4  11       1432.77       1765.25       142.48 o                         
  -2  -4  11         62.70         55.77        15.65 o                         
  -1  -4  11         83.85         91.23        10.96 o                         
   0  -4  11         13.69         19.85         8.09 o                         
   1  -4  11         45.00         49.20        10.57 o                         
   2  -4  11        109.24         75.66        12.05 o                         
   3  -4  11        149.92        168.52        23.56 o                         
   4  -4  11          8.67         11.90         5.38 o                         
   5  -4  11         15.52         17.57         8.06 o                         
  -7  -3  11         92.67         90.31        12.97 o                         
  -6  -3  11         27.23         36.99         8.31 o                         
  -5  -3  11         63.10         68.40        11.14 o                         
  -4  -3  11         62.22        219.34        67.24 o                         
  -3  -3  11        260.40        334.36        32.65 o                         
  -2  -3  11        104.32        152.04        32.86 o                         
  -1  -3  11          3.50          6.26         6.79 o                         
   0  -3  11        236.94        227.24        21.72 o                         
   1  -3  11        548.50        598.73       120.94 o                         
   2  -3  11        283.55        302.07        41.28 o                         
   3  -3  11         61.83         56.48        10.28 o                         
   4  -3  11         15.88         17.14         6.05 o                         
   5  -3  11         26.94         36.06        14.41 o                         
  -7  -2  11         99.56        107.64        25.21 o                         
  -6  -2  11        799.11        944.98        56.12 o                         
  -5  -2  11        542.93        687.12        43.62 o                         
  -4  -2  11        494.80        678.28        70.98 o                         
  -3  -2  11         17.21         27.77        14.20 o                         
  -2  -2  11          4.98         18.50        19.43 o                         
  -1  -2  11         73.05         77.24        24.02 o                         
   0  -2  11        514.91        537.48       102.94 o                         
   1  -2  11        663.87        681.79        59.67 o                         
   2  -2  11         33.39         38.13         8.79 o                         
   3  -2  11          1.30         -0.03         5.78 o                         
   4  -2  11          4.53          1.59         5.81 o                         
   5  -2  11          3.29          1.81        10.75 o                         
  -8  -1  11        205.67        169.42        40.71 o                         
  -7  -1  11         14.76         16.29         6.35 o                         
  -6  -1  11         85.13         78.53         9.37 o                         
  -5  -1  11        698.72        837.24       163.51 o                         
  -4  -1  11        709.02        922.64        86.69 o                         
  -3  -1  11          2.74         14.78        20.61 o                         
  -2  -1  11         81.67        152.30        38.08 o                         
  -1  -1  11        117.87        183.09        33.84 o                         
   0  -1  11         23.68         29.07         9.38 o                         
   1  -1  11        453.29        504.69        47.68 o                         
   2  -1  11         12.64         17.36         9.66 o                         
   3  -1  11        102.75        127.01        16.83 o                         
   4  -1  11         12.50          9.40        12.76 o                         
   5  -1  11          5.50          9.92        10.59 o                         
  -8   0  11         49.72         54.92        19.63 o                         
  -7   0  11          0.88          0.10         4.07 o                         
  -6   0  11        497.22        497.50        36.23 o                         
  -5   0  11          9.38         10.53         8.52 o                         
  -4   0  11         45.32        100.79        33.68 o                         
  -3   0  11        116.50        171.16        39.94 o                         
  -2   0  11       1006.73       1556.49       140.73 o                         
  -1   0  11          4.29         16.89        22.47 o                         
   0   0  11         54.98         61.58        13.74 o                         
   1   0  11         97.95         91.96        17.67 o                         
   2   0  11          3.00          4.44         7.75 o                         
   3   0  11          7.47          9.88         6.90 o                         
   4   0  11         64.19         91.08        21.96 o                         
  -8   1  11         87.28         81.81         9.68 o                         
  -7   1  11         29.68         33.91         8.57 o                         
  -6   1  11         13.34          7.69         7.34 o                         
  -5   1  11        153.07        132.15        35.78 o                         
  -4   1  11         26.52         44.07        25.00 o                         
  -3   1  11        277.19        425.18        61.06 o                         
  -2   1  11       1502.39       1958.83       493.25 o                         
  -1   1  11        213.59        318.34        51.71 o                         
   0   1  11         51.53         60.65        13.59 o                         
   1   1  11          2.89          3.62         6.48 o                         
   2   1  11          1.16         -1.45         6.97 o                         
   3   1  11          6.77          3.27         5.54 o                         
   4   1  11          4.29          1.76        10.02 o                         
  -8   2  11         72.31         79.59         9.09 o                         
  -7   2  11        134.93        120.50        15.76 o                         
  -6   2  11        167.23        140.83        16.88 o                         
  -5   2  11        322.08        296.65        49.29 o                         
  -4   2  11        202.76        298.82        51.09 o                         
  -3   2  11          1.63          0.85         6.96 o                         
  -2   2  11        290.17        378.46       111.13 o                         
  -1   2  11         14.43          9.16         5.53 o                         
   0   2  11         74.52         85.52        12.52 o                         
   1   2  11          5.80          9.53         6.89 o                         
   2   2  11        478.31        667.63        43.60 o                         
   3   2  11         32.32         47.81         9.18 o                         
  -8   3  11         10.33         12.30         9.61 o                         
  -7   3  11        333.00        314.27        22.17 o                         
  -6   3  11         36.60         25.44         6.03 o                         
  -5   3  11        351.91        235.30        19.85 o                         
  -4   3  11         72.62         61.99        28.10 o                         
  -3   3  11         45.04         38.54        14.03 o                         
  -2   3  11          3.87          7.19         7.39 o                         
  -1   3  11          1.48          0.82         5.11 o                         
   0   3  11         77.20        105.61        23.40 o                         
   1   3  11         17.38         14.98         8.68 o                         
   2   3  11        143.37        180.15        17.48 o                         
  -7   4  11         61.39         64.32        11.68 o                         
  -6   4  11        135.06        115.19        26.53 o                         
  -5   4  11        185.32        138.11        17.85 o                         
  -4   4  11        727.79        480.52        28.64 o                         
  -3   4  11          1.99          1.14         5.38 o                         
  -2   4  11         30.20         22.01        10.54 o                         
  -1   4  11         32.99         33.59         7.60 o                         
   0   4  11         20.54         25.68         8.89 o                         
   1   4  11        302.95        312.97        31.00 o                         
  -7   5  11         99.35         92.79        12.30 o                         
  -6   5  11         48.10         43.23         8.68 o                         
  -5   5  11         37.60         36.43        10.10 o                         
  -4   5  11         31.33         25.34         7.34 o                         
  -3   5  11        105.71         99.71        15.81 o                         
  -2   5  11          9.67          4.49         6.30 o                         
  -1   5  11          3.91          2.44         3.15 o                         
   0   5  11         32.61         29.45         7.54 o                         
  -5   6  11        195.96        313.80        36.22 o                         
  -4   6  11         40.24         38.39         7.80 o                         
  -3   6  11         18.50         25.11         6.82 o                         
  -2   6  11         38.81         40.04         8.32 o                         
  -2  -7  12        465.44        535.58        50.11 o                         
  -1  -7  12        261.15        316.79        35.18 o                         
   0  -7  12         15.15          7.99         5.92 o                         
   1  -7  12          4.10          6.08         4.38 o                         
   2  -7  12         33.08         32.37         5.21 o                         
   3  -7  12         20.10         22.10         4.41 o                         
  -4  -6  12         42.13         34.87        13.79 o                         
  -3  -6  12        150.68        169.43        18.48 o                         
  -2  -6  12        431.46        443.52        48.41 o                         
  -1  -6  12        155.55        163.98        27.54 o                         
   0  -6  12         54.30         56.74         8.25 o                         
   1  -6  12          6.13          3.88         5.04 o                         
   2  -6  12         32.95         39.42        11.31 o                         
   3  -6  12         48.37         46.20         6.98 o                         
   4  -6  12         17.54         17.88         5.48 o                         
  -5  -5  12         23.75         28.62        13.95 o                         
  -4  -5  12        361.39        410.15        44.48 o                         
  -3  -5  12          6.46          6.69         9.92 o                         
  -2  -5  12        261.34        276.47        25.60 o                         
  -1  -5  12          6.44         11.62        10.53 o                         
   0  -5  12         11.79         13.70         7.81 o                         
   1  -5  12         34.69         36.23         9.22 o                         
   2  -5  12        370.79        314.19        24.49 o                         
   3  -5  12          1.09          5.73         6.61 o                         
   4  -5  12         16.84         13.27         3.72 o                         
  -5  -4  12        395.39        417.03        29.94 o                         
  -4  -4  12         42.81         48.27        13.84 o                         
  -3  -4  12          3.03          4.49        17.00 o                         
  -2  -4  12        102.34        117.56        19.74 o                         
  -1  -4  12         14.65          8.79         9.32 o                         
   0  -4  12          4.00          3.45         7.26 o                         
   1  -4  12         60.08         56.61        10.70 o                         
   2  -4  12        322.63        302.82        24.19 o                         
   3  -4  12        205.81        181.90        22.94 o                         
   4  -4  12         76.46         62.15        11.16 o                         
  -6  -3  12          1.04          3.67         4.23 o                         
  -5  -3  12        465.46        356.32        44.12 o                         
  -4  -3  12        714.97        921.87        95.60 o                         
  -3  -3  12         73.66         91.75        18.83 o                         
  -2  -3  12         27.32         41.10        14.37 o                         
  -1  -3  12         38.10         47.50        14.34 o                         
   0  -3  12         56.53         71.40        24.23 o                         
   1  -3  12         27.68         25.07         6.56 o                         
   2  -3  12         29.25         26.74        11.96 o                         
   3  -3  12         17.33         18.81         9.09 o                         
   4  -3  12          4.48          1.76         5.22 o                         
  -7  -2  12        437.14        497.41        39.68 o                         
  -6  -2  12         13.42         17.89         7.50 o                         
  -5  -2  12          6.08          8.18        11.78 o                         
  -4  -2  12         63.97         75.43        26.55 o                         
  -3  -2  12       1287.71       1865.79       154.32 o                         
  -2  -2  12        312.02        416.35        55.54 o                         
  -1  -2  12        949.75       1451.61       125.90 o                         
   0  -2  12        129.85        155.86        18.39 o                         
   1  -2  12         11.66         14.26         9.14 o                         
   2  -2  12        130.05        156.85        22.83 o                         
   3  -2  12          0.75         -3.67         6.46 o                         
   4  -2  12         78.26         83.95        13.90 o                         
  -7  -1  12         39.25         36.75         7.22 o                         
  -6  -1  12        267.09        241.73        37.30 o                         
  -5  -1  12          0.47          4.86        17.05 o                         
  -4  -1  12        550.79        689.23        74.81 o                         
  -3  -1  12         72.68         62.51        24.13 o                         
  -2  -1  12        183.28        256.14        42.88 o                         
  -1  -1  12        547.02        806.04        81.99 o                         
   0  -1  12        286.07        304.76        32.65 o                         
   1  -1  12         34.12         38.33        12.66 o                         
   2  -1  12         19.78         40.45        12.35 o                         
   3  -1  12         22.16         18.29         9.30 o                         
   4  -1  12        359.45        276.14        36.27 o                         
  -7   0  12        562.37        595.59        31.92 o                         
  -6   0  12         71.60         76.33        12.41 o                         
  -5   0  12        296.18        281.87        32.03 o                         
  -4   0  12        246.46        362.21        57.45 o                         
  -3   0  12        130.23        231.60        47.84 o                         
  -2   0  12        215.79        378.01        60.03 o                         
  -1   0  12        273.31        466.10        57.29 o                         
   0   0  12        147.34        168.57        22.68 o                         
   1   0  12        106.18        154.57        22.37 o                         
   2   0  12        105.80        122.49        20.66 o                         
   3   0  12          4.37          4.55         6.20 o                         
  -8   1  12         96.40         91.56         8.99 o                         
  -7   1  12          7.79          6.64         5.07 o                         
  -6   1  12         81.15         69.27        11.31 o                         
  -5   1  12         73.12         67.41        12.77 o                         
  -4   1  12         27.95         41.23        24.07 o                         
  -3   1  12        206.45        334.20        54.92 o                         
  -2   1  12        279.97        379.58        80.77 o                         
  -1   1  12          7.34         17.31        11.31 o                         
   0   1  12          3.49          7.66         6.92 o                         
   1   1  12          5.07          5.11         6.29 o                         
   2   1  12         40.51         58.17        13.48 o                         
   3   1  12        424.19        496.37        43.09 o                         
  -7   2  12          0.42         -0.12         4.34 o                         
  -6   2  12         75.23         65.25         9.43 o                         
  -5   2  12          5.33          7.68         6.80 o                         
  -4   2  12       1063.80       1302.41       123.52 o                         
  -3   2  12         48.91         77.19        15.03 o                         
  -2   2  12          7.49          4.96         7.01 o                         
  -1   2  12        128.27        127.55        23.09 o                         
   0   2  12          3.86          7.22         5.65 o                         
   1   2  12         81.02        110.09        17.67 o                         
   2   2  12          2.39          1.03         5.48 o                         
  -7   3  12          1.27         -0.88         3.31 o                         
  -6   3  12        287.33        229.37        32.50 o                         
  -5   3  12         56.50         38.43         6.88 o                         
  -4   3  12         19.89          3.15        16.22 o                         
  -3   3  12        280.10        276.77        25.85 o                         
  -2   3  12         69.06         48.36        13.48 o                         
  -1   3  12         31.94         32.93         7.30 o                         
   0   3  12        110.40        125.18        13.63 o                         
   1   3  12         70.60         73.36        13.07 o                         
  -6   4  12        270.63        277.96        72.46 o                         
  -5   4  12         18.07         15.09        11.21 o                         
  -4   4  12        124.62         93.01        14.00 o                         
  -3   4  12         92.42         78.14        12.08 o                         
  -2   4  12        102.24         88.29        15.96 o                         
  -1   4  12          1.22          0.01         3.40 o                         
   0   4  12        265.30        238.47        24.07 o                         
  -5   5  12         15.03          9.27         4.81 o                         
  -4   5  12          0.07         -0.25         3.14 o                         
  -3   5  12          2.78         -1.55         3.87 o                         
  -2   5  12         26.84         18.65         6.30 o                         
  -3  -6  13        250.97        272.47        31.88 o                         
  -2  -6  13         20.26         26.97        13.79 o                         
  -1  -6  13        113.44        123.68        21.39 o                         
   0  -6  13          3.69          1.65         6.87 o                         
   1  -6  13         75.87         50.32        11.00 o                         
   2  -6  13         45.23         33.88         4.80 o                         
  -4  -5  13         11.52          9.86         7.97 o                         
  -3  -5  13        412.26        465.80        33.28 o                         
  -2  -5  13        254.46        291.22        37.71 o                         
  -1  -5  13        146.56        137.92        18.22 o                         
   0  -5  13        172.10        180.46        31.36 o                         
   1  -5  13        573.77        514.84        32.11 o                         
   2  -5  13          6.05          7.13         4.69 o                         
   3  -5  13        102.60         85.20        35.05 o                         
  -5  -4  13        172.41        118.15        20.77 o                         
  -4  -4  13         38.87         32.04        11.87 o                         
  -3  -4  13          9.98          6.96         9.83 o                         
  -2  -4  13         27.11          5.68        13.74 o                         
  -1  -4  13         78.55         78.75        15.41 o                         
   0  -4  13         32.48         23.92        15.96 o                         
   1  -4  13          7.57          5.57         5.90 o                         
   2  -4  13         13.84         10.50         6.12 o                         
   3  -4  13         11.67          8.11         5.89 o                         
  -6  -3  13        643.33        419.91        40.66 o                         
  -5  -3  13         89.71         62.67        18.03 o                         
  -4  -3  13         44.83         39.21        18.08 o                         
  -3  -3  13          5.35          3.77        11.58 o                         
  -2  -3  13        124.04        182.36        23.25 o                         
  -1  -3  13          1.83         -1.02         8.65 o                         
   0  -3  13        637.50        837.81        67.03 o                         
   1  -3  13         28.38         20.23         9.02 o                         
   2  -3  13        140.28        129.00        18.81 o                         
   3  -3  13          4.97          0.88         4.86 o                         
  -6  -2  13         37.88         22.06        12.61 o                         
  -5  -2  13         20.69         25.96        16.30 o                         
  -4  -2  13         59.58         87.22        36.99 o                         
  -3  -2  13         12.74         30.84        20.66 o                         
  -2  -2  13        387.83        578.57        67.32 o                         
  -1  -2  13         58.44         76.56        24.69 o                         
   0  -2  13         36.52         54.30        22.42 o                         
   1  -2  13         32.92         36.06        11.37 o                         
   2  -2  13          1.89         -2.22         6.41 o                         
   3  -2  13         36.08         34.10         9.25 o                         
  -7  -1  13         22.91          7.34        10.44 o                         
  -6  -1  13         58.61         73.57        20.20 o                         
  -5  -1  13        118.20        131.53        28.16 o                         
  -4  -1  13         21.40         35.08        20.51 o                         
  -3  -1  13        116.61        217.91        39.47 o                         
  -2  -1  13        852.50       1386.77       121.87 o                         
  -1  -1  13          2.85         -2.69        17.05 o                         
   0  -1  13          1.28         -2.27         6.61 o                         
   1  -1  13         60.20         55.43        12.66 o                         
   2  -1  13         78.83         74.40        10.82 o                         
   3  -1  13        100.62         98.68        14.57 o                         
  -7   0  13        256.07        264.89        31.28 o                         
  -6   0  13        255.88        273.21        25.70 o                         
  -5   0  13        239.38        230.49        21.61 o                         
  -4   0  13          6.89          2.69        18.03 o                         
  -3   0  13        237.20        310.90        45.67 o                         
  -2   0  13        147.93        199.52        28.13 o                         
  -1   0  13         68.94         88.70        18.70 o                         
   0   0  13          0.44         -0.47         5.17 o                         
   1   0  13         42.80         61.52        10.39 o                         
   2   0  13         65.19         83.69        14.67 o                         
  -7   1  13         18.40         17.88         5.08 o                         
  -6   1  13         14.22         15.96         6.87 o                         
  -5   1  13         25.28         28.83         9.45 o                         
  -4   1  13        122.03        121.05        35.13 o                         
  -3   1  13         23.84         38.85        24.44 o                         
  -2   1  13          1.48          2.84         7.16 o                         
  -1   1  13         25.91         24.07        12.04 o                         
   0   1  13         39.18         64.47        10.17 o                         
   1   1  13         83.08        107.14        12.58 o                         
   2   1  13        175.26        256.30        26.24 o                         
  -7   2  13        224.20        213.31        18.81 o                         
  -6   2  13        509.64        441.35        93.97 o                         
  -5   2  13        242.37        191.04        26.06 o                         
  -4   2  13         46.91         78.53        27.38 o                         
  -3   2  13          6.66          2.56         5.71 o                         
  -2   2  13         12.68         11.26         8.27 o                         
  -1   2  13         18.72          1.45         7.44 o                         
   0   2  13         92.82        107.16        12.09 o                         
   1   2  13         57.15         87.41        13.59 o                         
  -6   3  13          5.44          3.87         2.74 o                         
  -5   3  13        221.93        178.27        12.84 o                         
  -4   3  13         59.33         44.65        13.25 o                         
  -3   3  13         17.97         16.83         6.48 o                         
  -2   3  13          1.67         -1.19         5.42 o                         
  -1   3  13        325.17        318.91        33.01 o                         
   0   3  13         56.72         60.71         7.83 o                         
  -5   4  13          9.77          6.90         4.47 o                         
  -4   4  13          7.32         11.42        12.45 o                         
  -3   4  13          6.77          3.98         3.82 o                         
  -2   4  13         92.97         90.46        13.28 o                         
  -3  -5  14         61.12         87.21        18.08 o                         
  -2  -5  14         13.28          6.66        10.23 o                         
  -1  -5  14        180.67        150.49        22.52 o                         
   0  -5  14          5.31         11.47        11.52 o                         
   1  -5  14         35.38         55.69        14.98 o                         
  -4  -4  14         54.88         49.28        10.19 o                         
  -3  -4  14          0.47          3.83         8.28 o                         
  -2  -4  14        156.73        199.78        29.14 o                         
  -1  -4  14        212.63        217.45        33.58 o                         
   0  -4  14         51.42         77.34        20.66 o                         
   1  -4  14         28.24         21.40         5.95 o                         
   2  -4  14          1.27         -0.67         3.98 o                         
  -5  -3  14         19.73         14.52         9.82 o                         
  -4  -3  14         99.00        108.22        15.25 o                         
  -3  -3  14        147.10        174.08        21.19 o                         
  -2  -3  14        150.86        222.64        24.08 o                         
  -1  -3  14        266.92        351.46        45.88 o                         
   0  -3  14          1.45         -6.20        12.14 o                         
   1  -3  14         51.56         59.13         9.45 o                         
   2  -3  14          4.48          6.15         4.86 o                         
  -5  -2  14         10.59          1.50        10.54 o                         
  -4  -2  14         42.90         39.09        12.05 o                         
  -3  -2  14         62.94         82.44        16.04 o                         
  -2  -2  14         79.60        108.26        17.20 o                         
  -1  -2  14         17.13         31.57        18.50 o                         
   0  -2  14          1.24         -6.25        13.85 o                         
   1  -2  14         15.35         13.94         6.34 o                         
   2  -2  14         35.81         31.29        11.34 o                         
  -5  -1  14         49.83         45.26        14.93 o                         
  -4  -1  14        360.85        517.66        58.22 o                         
  -3  -1  14        344.70        551.24        61.79 o                         
  -2  -1  14         23.38         17.41        17.72 o                         
  -1  -1  14         17.19         14.14         8.12 o                         
   0  -1  14          1.41         -1.45         7.18 o                         
   1  -1  14         17.45         21.43         6.38 o                         
   2  -1  14        205.07        240.39        23.97 o                         
  -6   0  14        125.67        136.23        14.67 o                         
  -5   0  14         85.82         84.91        11.00 o                         
  -4   0  14        101.05        106.67        13.35 o                         
  -3   0  14          3.18          7.18        15.86 o                         
  -2   0  14        117.96        143.29        17.52 o                         
  -1   0  14          4.23          9.92         8.11 o                         
   0   0  14          3.97          3.63         4.26 o                         
   1   0  14          6.38          5.24         4.26 o                         
  -6   1  14        121.63        131.64        14.10 o                         
  -5   1  14         10.18          9.96         5.19 o                         
  -4   1  14        297.41        286.46        22.68 o                         
  -3   1  14          6.84         25.83        16.33 o                         
  -2   1  14          1.52          2.48         6.35 o                         
  -1   1  14         99.31        104.00        18.24 o                         
   0   1  14        131.80        162.43        14.34 o                         
  -5   2  14         12.56          9.44         3.71 o                         
  -4   2  14        175.26        138.78        16.44 o                         
  -3   2  14          5.24          6.08         5.62 o                         
  -2   2  14         50.11         48.72        11.57 o                         
  -1   2  14         43.66         33.43         9.51 o                         
  -3   3  14          2.32          2.84         4.08 o                         
  -3  -3  15        510.04        583.63        52.70 o                         
  -2  -3  15          9.42          7.13         9.61 o                         
  -1  -3  15          0.88          6.66         9.56 o                         
   0  -3  15         94.07         81.43        10.94 o                         
  -4  -2  15          1.04         -3.77         9.25 o                         
  -3  -2  15        131.51        168.72        28.52 o                         
  -2  -2  15        340.29        372.71        36.22 o                         
  -1  -2  15         87.93         78.42        11.52 o                         
   0  -2  15          4.39          1.72         5.39 o                         
  -4  -1  15         27.53         13.74         7.97 o                         
  -3  -1  15        143.53        141.83        19.55 o                         
  -2  -1  15          8.88         16.74         9.16 o                         
  -1  -1  15        117.48        124.42        14.34 o                         
   0  -1  15          8.85         10.65         5.64 o                         
  -4   0  15         19.53         16.71         4.44 o                         
  -3   0  15          1.10          1.35         3.87 o                         
  -2   0  15          1.65         -1.70        10.64 o                         
  -1   0  15          0.20         -0.98         5.99 o                         
  -4   1  15         45.77         32.39         9.14 o                         
  -3   1  15         49.11         38.11         6.48 o                         
                                                                                
